# Supplementary material for: Learning from Fifteen Years of Genome-Wide Association Studies in Age-Related Macular Degeneration
Source: Cells. 2020 Oct 10;9(10):2267. doi: 10.3390/cells9102267 (PMC7650698; doi:10.3390/cells9102267)
Supplement: Supplementary file 1 [file cells-09-02267-s001.zip › Supplemental_tables new.xlsx]

## Sheet: S1
Table S1. Articles citing Fritsche et al. 2016 [ref. 8]
PMID	DOI	Year	First author	Title	Study type	Subcategory	A_locus	A_GWAS-Replication?	E_locus	E_model system	Locus 2016?
28011711	10.1093/hmg/ddw336	2016	Yu, Y	Protective coding variants in CFH and PELI3 and a variant near CTRB1 are associated with age-related macular degeneration	Genetic association study	phenotype	n	n	NA	NA	n
27861126	10.15252/emmm.201606531	2016	Andriessen, EMMA	Gut microbiota influences pathological angiogenesis in obesity-driven choroidal neovascularization	Experimental study	treatment, metabolism	NA	NA	n	animal	NA		Legend
27771146	10.1016/j.ophtha.2016.09.001	2016	Sardell, RJ	Heritability of Choroidal Thickness in the Amish	Genetic association study	phenotype	n	n	NA	NA	NA		PMID	Pubmed ID
27751744	10.1016/j.exer.2016.10.013	2016	Taylor-Walker, G	The Alzheimer's-related amyloid beta peptide is internalised by R28 neuroretinal cells and disrupts the microtubule associated protein 2 (MAP-2)	Experimental study	metabolism	NA	NA	n	animal	NA		DOI	Digital Object Identifier
27893849	10.1371/journal.pone.0167181	2016	Brandl, C	Features of Age-Related Macular Degeneration in the General Adults and Their Dependency on Age, Sex, and Smoking: Results from the German KORA Study	Clinical study	epidemiological	NA	NA	NA	NA	NA		Year	Year of publication
27892514	10.1038/srep37924	2016	Riaz, M	GWAS study using DNA pooling strategy identifies association of variant rs4910623 in OR52B4 gene with anti-VEGF treatment response in age-related macular degeneration	Genetic association study	treatment	n	n	NA	NA	NA		First author	Surname and initials of first author
27880916	10.1016/j.celrep.2016.10.074	2016	Kim, JW	NRL-Regulated Transcriptome Dynamics of Developing Rod Photoreceptors	Referencing only	NA	NA	NA	NA	NA	NA		Title	Title of publication
28173125	10.1093/hmg/ddw335	2016	Momozawa, Y	Low-frequency coding variants in CETP and CFB are associated with susceptibility of exudative age-related macular degeneration in the Japanese population	Genetic association study	phenotype	n	n	NA	NA	NA		Study type	Type of study. Either (1) genetic association study, (2) experimental study, (3) clinical study, (4) review article, or (5) referencing only
27832277	10.1167/iovs.16-19519	2016	Sardell, RJ	Progression Rate From Intermediate to Advanced Age-Related Macular Degeneration Is Correlated With the Number of Risk Alleles at the CFH Locus	Genetic association study	progression	n	n	NA	NA	NA		Subcategory	Subcatergory of study dependend on the study type
27297499	10.1016/j.preteyeres.2016.06.001	2016	Chaitankar, V	Next generation sequencing technology and genomewide data analysis: Perspectives for retinal research	Review article	methods	NA	NA	NA	NA	NA		A_locus	Investigated loci in genetic association study
27782325	10.1111/imr.12500	2016	Ricklin, D	Complement component C3-The "Swiss Army Knife" of innate immunity and host defense	Review article	pathogenesis	NA	NA	NA	NA	NA		A_GWAS-Replication?	Studies replicating specific GWAS associations in additional populations were not considered for the locus analysis
27787563	10.1167/iovs.16-20175	2016	Ma, L	Association of ABCG1 With Neovascular Age-Related Macular Degeneration and Polypoidal Choroidal Vasculopathy in Chinese and Japanese	Genetic association study	phenotype	ABCG1	n	NA	NA	n		E_locus	Investigated loci in experimental study
27376713	10.1002/path.4766	2016	Chirco, KR	Monomeric C-reactive protein and inflammation in age-related macular degeneration	Experimental study	locus	NA	NA	CFH	human donor eyes	y		E_model system	Applied model system in experimental study
27667917		2016	Chen, HY	Three-dimensional retinal organoids from mouse pluripotent stem cells mimic in vivo development with enhanced stratification and rod photoreceptor differentiation	Referencing only	NA	NA	NA	NA	NA	NA		Locus 2016?	Was the investigated locus one of the 34 loci discovered in the AMD GWAS 2016?
27541733	10.1007/s00347-016-0341-6	2016	Brandl, C	Epidemiology of age-related macular degeneration	Review article	epidemiological	NA	NA	NA	NA	NA
27188840	10.1681/ASN.2016040383	2016	Kiryluk, K	Challenges in Rare Variant Association Studies for Complex Kidney Traits: CFHR5 and IgA Klephropathy	Referencing only	NA	NA	NA	NA	NA	NA		NA means not applicable for the respective study
27156982	10.1016/j.preteyeres.2016.04.003	2016	Lambert, NG	Risk factors and biomarkers of age-related macular degeneration	Review article	epidemiological, pathogenesis	NA	NA	NA	NA	NA
27625572		2016	Sardell, RJ	Whole exome sequencing of extreme age-related macular degeneration phenotypes	Genetic association study	phenotype	n	n	NA	NA	NA
27552409	10.1167/iovs.15-18855	2016	Altay, L	Association of Hyperreflective Foci Present in Early Forms of Age-Related Macular Degeneration With Known Age-Related Macular Degeneration Risk Polymorphisms	Genetic association study	phenotype	n	n	NA	NA	NA
27038645		2016	Trepo, E	PNPLA3 gene in liver diseases	Review article	genetical	NA	NA	NA	NA	NA
27241833	10.1002/bies.201600084	2016	Blanco-Gomez, A	Missing heritability of complex diseases: Enlightenment by genetic variants from intermediate phenotypes	Review article	genetical	NA	NA	NA	NA	NA
27329102	10.1186/s40246-016-0079-x	2016	Tan, PL	AMD and the alternative complement pathway: genetics and functional implications	Review article	genetical	NA	NA	NA	NA	NA
27257685	10.1371/journal.pone.0156778	2016	Schick, T	Genetics of Unilateral and Bilateral Age-Related Macular Degeneration Severity Stages	Genetic association study	phenotype	n	n	NA	NA	NA
27333183	10.1167/iovs.16-19342	2016	Allikmets, R	Quantitative Autofluorescence and ABCA4 Disease	Referencing only	NA	NA	NA	NA	NA	NA
27101020	10.1001/jamaophthalmol.2016.0550	2016	Chowers, I	Genetics and the Variable Phenotype of Age-Related Macular Degeneration	Review article	genetical	NA	NA	NA	NA	NA
27241461	10.1038/srep26885	2016	Cuellar-Partida, G	Assessment of polygenic effects links primary open-angle glaucoma and age-related macular degeneration	Genetic association study	phenotype	n	n	NA	NA	NA
27241480	10.1038/srep26568	2016	Paun, CC	A Novel Complotype Combination Associates with Age-Related Macular Degeneration and High Complement Activation Levels in vivo	Genetic association study	phenotype, metabolism	CFH, C2/CFB/SKIV2L, C3	n	NA	NA	y
27171197	10.1371/journal.pone.0154397	2016	Pertl, L	High-Density Lipoprotein Function in Exudative Age-Related Macular Degeneration	Experimental study	metabolism	NA	NA	n	biosamples	NA
27149696	10.1167/iovs.15-18593	2016	Fleckenstein, M	Distinct Genetic Risk Profile of the Rapidly Progressing Diffuse-Trickling Subtype of Geographic Atrophy in Age-Related Macular Degeneration (AMD)	Genetic association study	phenotype	n	n	NA	NA	n
27071115	10.1073/pnas.1600474113	2016	Sparrow, JR	Vitamin A-aldehyde adducts: AMD risk and targeted therapeutics	Review article	treatment	NA	NA	NA	NA	NA
27116550	10.1167/iovs.15-18571	2016	Hoffman, JD	Genetic Association Analysis of Drusen Progression	Genetic association study	phenotype	n	n	NA	NA	NA
27010695	10.1167/iovs.15-18167	2016	den Hollander, AI	Omics in Ophthalmology: Advances in Genomics and Precision Medicine for Leber Congenital Amaurosis and Age-Related Macular Degeneration	Review article	methods	NA	NA	NA	NA	NA
26959068	10.3390/jcm5030031	2016	Bailey, JNC	The Application of Genetic Risk Scores in Age-Related Macular Degeneration: A Review	Review article	methods	NA	NA	NA	NA	NA
26782979	10.1002/gepi.21947	2016	Fan, RZ	Gene-Based Association Analysis for Censored Traits Via Fixed Effect Functional Regressions	Referencing only	NA	NA	NA	NA	NA	NA
28053689	10.1155/2016/2370252	2016	Nishimura, Y	Integrated Approaches to Drug Discovery for Oxidative Stress-Related Retinal Diseases	Review article	treatment	NA	NA	NA	NA	NA
28032115	10.1186/s40662-016-0063-5	2016	Pennington, KL	Epidemiology of age-related macular degeneration (AMD): associations with cardiovascular disease phenotypes and lipid factors	Review article	epidemiological	NA	NA	NA	NA	NA
29263899	10.1038/sigtrans.2016.16	2016	Wang, WQ	Genetic and environmental factors strongly influence risk, severity and progression of age-related macular degeneration	Genetic association study	progression, epidemiological	n	n	NA	NA	NA
29312308	10.3389/fimmu.2017.01778	2017	Clark, SJ	Bruch's Membrane Compartmentalizes Complement Regulation in the Eye with Implications for Therapeutic Design in Age-Related Macular Degeneration	Experimental study	metabolism	NA	NA	n	human donor eyes	NA
29235454	10.1038/s41467-017-01913-6	2017	Choquet, H	A large multi-ethnic genome-wide association study identifies novel genetic loci for intraocular pressure	Referencing only	NA	NA	NA	NA	NA	NA
29260196	10.1167/iovs.17-21819	2017	Delcourt, C	Development and Validation of a Risk Score for Age-Related Macular Degeneration: The STARS Questionnaire	Clinical study	progression	NA	NA	NA	NA	NA
29288272	10.1167/iovs.17-23544	2017	Seddon, JM	Macular Degeneration Epidemiology: Nature-Nurture, Lifestyle Factors, Genetic Risk, and Gene-Environment Interactions - The Weisenfeld Award Lecture	Referencing only	NA	NA	NA	NA	NA	NA
28943268	10.1016/j.exer.2017.09.008	2017	Storti, F	Regulated efflux of photoreceptor outer segment-derived cholesterol by human RPE cells	Experimental study	locus, metabolism	NA	NA	ABCA1	cells, animal, human donor eyes	y
29025108	10.1093/ije/dyx189	2017	Fan, Q	HDL-cholesterol levels and risk of age-related macular degeneration: a multiethnic genetic study using Mendelian randomization	Genetic association study	metabolism	n	n	NA	NA	NA
29029276	10.1210/jc.2017-00948	2017	Borne, Y	Complement C3 Associates With Incidence of Diabetes, but No Evidence of a Causal Relationship	Referencing only	NA	NA	NA	NA	NA	NA
29083408	10.1038/ng.3977	2017	Liu, DJ	Exome-wide association study of plasma lipids in > 300,000 individuals	Genetic association study, Experimental study	metabolism, locus	n	n	n	animal	NA
28835638	10.1038/jhg.2017.83	2017	Fan, Q	Shared genetic variants for polypoidal choroidal vasculopathy and typical neovascular age-related macular degeneration in East Asians	Genetic association study	phenotype	n	n	NA	NA	NA
28602950	10.1016/j.preteyeres.2017.06.002	2017	Guillonneau, X	On phagocytes and macular degeneration	Review article	pathogenesis	NA	NA	NA	NA	NA
28823871	10.1016/j.ajpath.2017.06.018	2017	Schlecht, A	Deletion of Endothelial Transforming Growth Factor-beta Signaling Leads to Choroidal Neovascularization	Experimental study	locus	NA	NA	TGFBR1	animal	y
28913923	10.1002/stem.2708	2017	Hallam, D	An Induced Pluripotent Stem Cell Patient Specific Model of Complement Factor H (Y402H) Polymorphism Displays Characteristic Features of Age-Related Macular Degeneration and Indicates a Beneficial Role for UV Light Exposure	Experimental study	metabolism, locus	NA	NA	CFH	cells	y
28973952	10.1073/pnas.1715064114	2017	Redmond, TM	RPE65 takes on another role in the vertebrate retina	Review article	pathogenesis	NA	NA	NA	NA	NA
29049729	10.1167/iovs.16-20336	2017	Joe, MK	Myocilin Regulates Metalloprotease 2 Activity Through Interaction With TIMP3	Experimental study	locus	NA	NA	SYN3/TIMP3, MMP2	animal	mixed
29049738	10.1167/iovs.17-22410	2017	Ghanbari, M	A Genome-Wide Scan for MicroRNA-Related Genetic Variants Associated With Primary Open-Angle Glaucoma	Referencing only	NA	NA	NA	NA	NA	NA
28859202	10.1001/jamaophthalmol.2017.3195	2017	Kersten, E	Phenotype Characteristics of Patients With Age-Related Macular Degeneration Carrying a Rare Variant in the Complement Factor H Gene	Genetic association study	phenotype	CFH	n	NA	NA	y
28844487	10.1016/j.ajhg.2017.08.002	2017	Yang, JJ	A Scalable Bayesian Method for Integrating Functional Information in Genome-wide Association Studies	Genetic association study	phenotype	n	n	NA	NA	NA
28878256	10.1038/s41467-017-00470-2	2017	Zeng, P	Non-parametric genetic prediction of complex traits with latent Dirichlet process regression models	Referencing only	NA	NA	NA	NA	NA	NA
29064009	10.1007/s10654-017-0321-4	2017	Ikram, MA	The Rotterdam Study: 2018 update on objectives, design and main results	Review article	other	NA	NA	NA	NA	NA
28223228	10.1016/j.pharmthera.2017.02.026	2017	Hung, SSC	Drug discovery using induced pluripotent stem cell models of neurodegenerative and ocular diseases	Review article	methods	NA	NA	NA	NA	NA
28750115	10.1001/jamaophthalmol.2017.2191	2017	Cipriani, V	Association of C-Reactive Protein Genetic Polymorphisms With Late Age-Related Macular Degeneration	Genetic association study	metabolism	n	n	NA	NA	NA
28900432	10.3389/fpls.2017.01461	2017	Dwivedi, SL	Assessing and Exploiting Functional Diversity in Germplasm Pools to Enhance Abiotic Stress Adaptation and Yield in Cereals and Food Legumes	Review article	methods	NA	NA	NA	NA	NA
28814744	10.1038/s41598-017-08702-7	2017	Ma, WX	Monocyte infiltration and proliferation reestablish myeloid cell homeostasis in the mouse retina following retinal pigment epithelial cell injury	Experimental study	metabolism	NA	NA	n	animal	NA
28774272	10.1186/s12864-017-3964-3	2017	Butler, JM	Identification of candidate protective variants for common diseases and evaluation of their protective potential	Genetic association study	phenotype	n	n	NA	NA	NA
28775256	10.1038/s41598-017-07526-9	2017	Kawashima-Kumagai, K	A genome-wide association study identified a novel genetic loci STON1-GTF2A1L/LHCGR/FSHR for bilaterality of neovascular age-related macular degeneration	Genetic association study	phenotype	n	n	NA	NA	NA
28763559	10.1167/iovs.17-21796	2017	Fu, ZJ	Adiponectin Mediates Dietary Omega-3 Long-Chain Polyunsaturated Fatty Acid Protection Against Choroidal Neovascularization in Mice	Experimental study	treatment, locus	NA	NA	ADIPOQ	animal, cells	n
28813576	10.1167/iovs.17-21734	2017	Persad, PJ	Joint Analysis of Nuclear and Mitochondrial Variants in Age-Related Macular Degeneration Identifies Novel Loci TRPM1 and ABHD2/RLBP1	Genetic association study	phenotype	n	n	NA	NA	NA
27901647	10.1080/13816810.2016.1227451	2017	Zhang, M	A decade of age-related macular degeneration risk models: What have we learned from them and where are we going?	Review article	methods	NA	NA	NA	NA	NA
28854576	10.1093/hmg/ddx228	2017	DeAngelis, MM	Genetics of age-related macular degeneration (AMD)	Review article	genetical	NA	NA	NA	NA	NA
28854577	10.1093/hmg/ddx219	2017	Li, MY	RNA expression in human retina	Review article	methods	NA	NA	NA	NA	NA
28482029	10.1093/hmg/ddx181	2017	Mullins, RF	From compliment to insult: genetics of the complement system in physiology and disease in the human retina	Review article	pathogenesis	NA	NA	NA	NA	NA
28628761	10.1016/j.ajpath.2017.04.016	2017	Vessey, KA	Loss of Function of P2X7 Receptor Scavenger Activity in Aging Mice A Novel Model for Investigating the Early Pathogenesis of Age-Related Macular Degeneration	Experimental study	metabolism, locus	NA	NA	P2RX7	animal	n
28456421	10.1016/j.ophtha.2017.03.042	2017	Burgess, S	Mendelian Randomization Implicates High-Density Lipoprotein Cholesterole Associated Mechanisms in Etiology of Age-Related Macular Degeneration	Genetic association study	metabolism	n	n	NA	NA	NA
27966779	10.1002/jcb.25837	2017	Sharma, K	Serum Levels of TIMP-3, LIPC, IER3, and SLC16A8 in CFH-Negative AMD Cases	Experimental study	expression, locus	NA	NA	CFH, IER-3, SLC16A8, LIPC, SYN3/TIMP3	biosamples	mixed
28715590	10.1167/iovs.17-21696	2017	Ferrara, D	Optical Coherence Tomography Features Preceding the Onset of Advanced Age-Related Macular Degeneration	Clinical study	progression	NA	NA	NA	NA	NA
28442497	10.1194/jlr.M074088	2017	Zekavat, SM	An in silico model of retinal cholesterol dynamics (RCD model): insights into the pathophysiology of dry AMD	Experimental study	metabolism, locus	NA	NA	ABCA1	other	y
28461203	10.1016/j.exer.2017.04.010	2017	Wang, Y	Quercetin and cyanidin-3-glucoside protect against photooxidation and photodegradation of A2E in retinal pigment epithelial cells	Experimental study	treatment	NA	NA	n	cells	NA
28553957	10.1038/ng.3875	2017	Aung, T	Genetic association study of exfoliation syndrome identifies a protective rare variant at LOXL1 and five new susceptibility loci	Referencing only	NA	NA	NA	NA	NA	NA
28397307	10.1002/humu.23226	2017	Ghanbari, M	Genetic variants in microRNAs and their binding sites within gene 3UTRs associate with susceptibility to age-related macular degeneration	Genetic association study, Experimental study	phenotype, expression	n	n	n	cells	NA
28659708		2017	Liao, SM	Specific correlation between the major chromosome 10q26 haplotype conferring risk for age-related macular degeneration and the expression of HTRA1	Genetic association study	phenotype, expression	ARMS2/HTRA1	n	NA	NA	y
	10.1007/s11825-017-0134-6	2017	Grassmann, F	Genetic risks and therapy development in retinal degeneration	Review article	genetical	NA	NA	NA	NA	NA
	10.1007/s11825-017-0140-8	2017	Brandl, C	Cell-based therapies at the ocular fundus - past, present, future	Review article	treatment	NA	NA	NA	NA	NA
28446513	10.1136/jmedgenet-2017-104540	2017	Zernant, J	Frequent hypomorphic alleles account for a significant fraction of ABCA4 disease and distinguish it from age-related macular degeneration	Genetic association study	phenotype	ABCA4	n	NA	NA	n
28524846	10.1038/ncomms15374	2017	Benedicto, I	Concerted regulation of retinal pigment epithelium basement membrane and barrier function by angiocrine factors	Experimental study	metabolism, expression	NA	NA	n	animal	NA
28525563	10.1167/iovs.17-21809	2017	Lauwen, S	Omics Biomarkers in Ophthalmology	Review article	methods	NA	NA	NA	NA	NA
28128795	10.1038/eye.2016.328	2017	Schick, T	Local complement activation in aqueous humor in patients with age-related macular degeneration	Experimental study	metabolism	NA	NA	n	biosamples	NA
28341650	10.1534/genetics.116.196998	2017	Ding, Y	Bivariate Analysis of Age-Related Macular Degeneration Progression Using Genetic Risk Scores	Genetic association study	progression	n	n	NA	NA	NA
28111323	10.1016/j.preteyeres.2017.01.004	2017	Jones, MK	Cell-based therapeutic strategies for replacement and preservation in retinal degenerative diseases	Review article	treatment	NA	NA	NA	NA	NA
27942748	10.1007/s00018-016-2418-4	2017	Parente, R	Complement factor H in host defense and immune evasion	Review article	pathogenesis	NA	NA	NA	NA	NA
28343170	10.1515/cclm-2016-0898	2017	SanGiovanni, JP	miRNAs, single nucleotide polymorphisms (SNPs) and age-related macular degeneration (AMD)	Genetic association study	phenotype	n	n	NA	NA	NA
28452372	10.1038/srep45040	2017	Gorski, M	1000 Genomes-based meta-analysis identifies 10 novel loci for kidney function	Referencing only	NA	NA	NA	NA	NA	NA
28386079	10.1038/s41598-017-00788-3	2017	Olivares, AM	Multimodal Regulation Orchestrates Normal and Complex Disease States in the Retina	Experimental study	expression, locus	NA	NA	n	animal, human donor eyes	NA
28553324	10.4103/1673-5374.205083	2017	Lynn, SA	The complexities underlying age-related macular degeneration: could amyloid beta play an important role	Review article	pathogenesis	NA	NA	NA	NA	NA
28553337	10.4103/1673-5374.205094	2017	Riaz, M	Recent advances and future directions for the pharmacogenetic basis of anti-VEGF treatment response in neovascular age-related macular degeneration	Review article	treatment	NA	NA	NA	NA	NA
27939104	10.1016/j.molimm.2016.11.016	2017	Geerlings, MJ	The complement system in age-related macular degeneration: A review of rare genetic variants and implications for personalized treatment	Review article	genetical	NA	NA	NA	NA	NA
27480216	10.1016/j.bbalip.2016.07.013	2017	Handa, JT	Lipids, oxidized lipids, oxidation-specific epitopes, and Age-related Macular Degeneration	Review article	pathogenesis	NA	NA	NA	NA	NA
27900566	10.1007/s10565-016-9371-8	2017	Kaarniranta, K	Autophagy regulates death of retinal pigment epithelium cells in age-related macular degeneration	Review article	pathogenesis	NA	NA	NA	NA	NA
28250457	10.1038/ng.3799	2017	Scerri, TS	Genome-wide analyses identify common variants associated with macular telangiectasia type 2	Genetic association study	phenotype	n	n	NA	NA	NA
28347358	10.1186/s13073-017-0418-0	2017	Grassmann, F	Genetic pleiotropy between age-related macular degeneration and 16 complex diseases and traits	Genetic association study	phenotype	n	n	NA	NA	NA
28137479	10.1016/j.autrev.2017.01.005	2017	Adamus, G	Can innate and autoimmune reactivity forecast early and advance stages of age-related macular degeneration?	Review article	pathogenesis, genetical	NA	NA	NA	NA	NA
28003336	10.15252/emmm.201606627	2017	Karlstetter, M	Polysialic acid blocks mononuclear phagocyte reactivity, inhibits complement activation, and protects from vascular damage in the retina.	Experimental study	treatment, locus	NA	NA	n	human donor eyes, animal	NA
27879347	10.1534/genetics.116.195966	2017	Grassmann, F	Recombinant Haplotypes Narrow the ARMS2/HTRA1 Association Signal for Age-Related Macular Degeneration	Genetic association study	phenotype	ARMS2/HTRA1	n	NA	NA	y
28192798	10.1167/iovs.16-20575	2017	Ma, L	Identification of ANGPT2 as a New Gene for Neovascular Age-Related Macular Degeneration and Polypoidal Choroidal Vasculopathy in the Chinese and Japanese Populations	Genetic association study	phenotype	ANGPT2	n	NA	NA	n
27730700	10.1111/joim.12565	2017	Cox, SN	Multiple rare genetic variants co-segregating with familial IgA nephropathy all act within a single immune-related network	Referencing only	NA	NA	NA	NA	NA	NA
27658786	10.1007/s40291-016-0234-z	2017	Berber, P	An Eye on Age-Related Macular Degeneration: The Role of MicroRNAs in Disease Pathology	Review article	genetical	NA	NA	NA	NA	NA
28139756	10.1038/srep41835	2017	Kiel, C	Simple and complex retinal dystrophies are associated with profoundly different disease networks	Referencing only	NA	NA	NA	NA	NA	NA
28086806	10.1186/s12974-016-0776-3	2017	Micklisch, S	Age-related macular degeneration associated polymorphism rs10490924 in ARMS2 results in deficiency of a complement activator	Experimental study	locus, metabolism	NA	NA	ARMS2/HTRA1	cells, biosamples, human donor eyes	y
28816076	10.1080/13543784.2017.1369042	2017	Li, HL	Current drug and molecular therapies for the treatment of atrophic age-related macular degeneration: phase I to phase III clinical development	Review article	treatment	NA	NA	NA	NA	NA
28860733	10.2147/CIA.S143508	2017	Al-Zamil, WM	Recent developments in age-related macular degeneration: a review	Review article	pathogenesis, treatment	NA	NA	NA	NA	NA
28814984	10.1155/2017/1675230	2017	Minasyan, L	Protective Mechanisms of the Mitochondrial-Derived Peptide Humanin in Oxidative and Endoplasmic Reticulum Stress in RPE Cells	Review article	pathogenesis	NA	NA	NA	NA	NA
28321407	10.1155/2017/3681707	2017	He, J	PTEN Reduced UVB-Mediated Apoptosis in Retinal Pigment Epithelium Cells	Experimental study	metabolism, locus	NA	NA	PTEN	cells	n
27928964	10.2174/1381612822666161208114847	2017	Schwartz, SG	Hot Topics in Pharmacogenetics of Age-Related Macular Degeneration	Review article	treatment	NA	NA	NA	NA	NA
27918759	10.1001/jamaophthalmol.2016.4604	2017	Geerlings, MJ	The Functional Effect of Rare Variants in Complement Genes on C3b Degradation in Patients With Age-Related Macular Degeneration	Genetic association study	phenotype, metabolism	CFH, CFI, C9, C3	n	NA	NA	y
28118664	10.1167/iovs.16-19936	2017	Schulz, HL	Mutation Spectrum of the ABCA4 Gene in 335 Stargardt Disease Patients From a Multicenter German Cohort-Impact of Selected Deep Intronic Variants and Common SNPs	Referencing only	NA	NA	NA	NA	NA	NA
28516087	10.3389/fmolb.2017.00024	2017	Smith, M	DNA Sequence Analysis in Clinical Medicine, Proceeding Cautiously	Review article	methods	NA	NA	NA	NA	NA
30669151	10.1159/000489761	2017	Wang, J	Inferring Gene-Disease Association by an Integrative Analysis of eQTL Genome-Wide Association Study and Protein-Protein Interaction Data	Genetic association study	phenotype, expression	n	n	NA	NA	NA
29396515	10.1038/s41598-018-20733-2	2018	Madeira, MH	Blockade of microglial adenosine A2A receptor impacts inflammatory mechanisms, reduces ARPE-19 cell dysfunction and prevents photoreceptor loss in vitro	Experimental study	treatment	NA	NA	n	cells	NA
30571778	10.1371/journal.pone.0209328	2018	Loss, J	Views of ophthalmologists on the genetics of age-related macular degeneration: Results of a qualitative study	Clinical study	other	NA	NA	NA	NA	NA
30531953	10.1038/s41467-018-07524-z	2018	Abou-Khalil, B	Genome-wide mega-analysis identifies 16 loci and highlights diverse biological mechanisms in the common epilepsies	Referencing only	NA	NA	NA	NA	NA	NA
29905852	10.1093/ndt/gfy130	2018	Schena, FP	Omics studies for comprehensive understanding of immunoglobulin A nephropathy: state-of-the-art and future directions	Referencing only	NA	NA	NA	NA	NA	NA
30273602	10.1016/j.ajpath.2018.08.012	2018	Oura, Y	High-Temperature Requirement A 1 Causes Photoreceptor Cell Death in Zebrafish Disease Models	Experimental study	locus	NA	NA	ARMS2/HTRA1	cells, animal	y
30306274	10.1007/s00439-018-1942-8	2018	Shah, RL	Genome-wide association studies for corneal and refractive astigmatism in UK Biobank demonstrate a shared role for myopia susceptibility loci	Genetic association study	phenotype	n	n	NA	NA	NA
30060980	10.1016/j.ophtha.2018.05.028	2018	Keenan, TD	Progression of Geographic Atrophy in Age-related Macular Degeneration AREDS2 Report Number 16	Genetic association study	phenotype	n	n	NA	NA	NA
30450319	10.18240/ijo.2018.11.19	2018	Chrzanowska, M	New insight into the role of the complement in the most common types of retinopathy-current literature review	Review article	pathogenesis	NA	NA	NA	NA	NA
30410583	10.1186/s13098-018-0383-9	2018	Teng, MS	LIPC variants as genetic determinants of adiposity status, visceral adiposity indicators, and triglyceride-glucose (TyG) index-related parameters mediated by serum triglyceride levels	Genetic association study	phenotype, metabolism, treatment	LIPC	y	NA	NA	y
30388101	10.1371/journal.pgen.1007427	2018	Rathore, N	Paired Immunoglobulin-like Type 2 Receptor Alpha G78R variant alters ligand binding and confers protection to Alzheimer's disease	Experimental study	locus	PILRB/PILRA	n	PILRB/PILRA	cells, animal	y
29729972	10.1016/j.preteyeres.2018.04.006	2018	van Leeuwen, EM	A new perspective on lipid research in age-related macular degeneration	Review article	pathogenesis	NA	NA	NA	NA	NA
30388398	10.1016/j.ajhg.2018.10.001	2018	Cannon, ME	Deciphering the Emerging Complexities of Molecular Mechanisms at GWAS Loci	Review article	genetical, methods	NA	NA	NA	NA	NA
30401457	10.1016/j.ajhg.2018.09.010	2018	Santos-Cortez, RLP	FUT2 Variants Confer Susceptibility to Familial Otitis Media	Referencing only	NA	NA	NA	NA	NA	NA
30297428	10.1073/pnas.1809872115	2018	Jorgenson, E	Genetic variation in the SIM1 locus is associated with erectile dysfunction	Referencing only	NA	NA	NA	NA	NA	NA
30290150	10.1016/j.ajhg.2018.08.017	2018	Freund, MK	Phenotype-Specific Enrichment of Mendelian Disorder Genes near GWAS Regions across 62 Complex Traits	Referencing only	NA	NA	NA	NA	NA	NA
30239781	10.1093/hmg/ddy239	2018	Bryan, JM	Identifying core biological processes distinguishing human eye tissues with precise systems-level gene expression analyses and weighted correlation networks	Genetic association study	expression	n	n	NA	NA	NA
30326066	10.1167/iovs.18-25137	2018	Mitchell, SL	The Carnitine Shuttle Pathway is Altered in Patients With Neovascular Age-Related Macular Degeneration	Experimental study	metabolism	NA	NA	n	biosamples	NA
30073298	10.1001/jamaophthalmol.2018.3190	2018	Schellevis, RL	Role of the Complement System in Chronic Central Serous Chorioretinopathy A Genome-Wide Association Study	Referencing only	genetical	NA	NA	NA	NA	NA
30280004	10.1167/tvst.7.5.19	2018	Treister, AD	Prevalence of Subclinical CNV and Choriocapillaris Nonperfusion in Fellow Eyes of Unilateral Exudative AMD on OCT Angiography	Clinical study	phenotype	NA	NA	NA	NA	NA
30224384	10.15252/emmm.201708259	2018	Akhtar-Schafer, I	Modulation of three key innate immune pathways for the most common retinal degenerative diseases	Review article	pathogenesis	NA	NA	NA	NA	NA
30076206	10.1194/jlr.M087361	2018	Lyssenko, NN	Directional ABCA1-mediated cholesterol efflux and apoB-lipoprotein secretion in the retinal pigment epithelium	Experimental study	metabolism, locus	NA	NA	ABCA1	cells	y
30026504	10.1038/s10038-018-0490-3	2018	Huang, LL	Association of coding and UTR variants in the known regions with wet age-related macular degeneration in Han Chinese population	Genetic association study	phenotype	n	n	NA	NA	NA
29888403	10.1111/cge.13392	2018	Geerlings, MJ	Genotype-phenotype correlations of low-frequency variants in the complement system in renal disease and age-related macular degeneration	Genetic association study	phenotype	CFH, CFI, C3	n	NA	NA	y
30303083	10.1016/S0140-6736(18)31550-2	2018	Mitchell, P	Age-related macular degeneration	Review article	pathogenesis, treatment, genetical	NA	NA	NA	NA	NA
30051620	10.1002/adhm.201800365	2018	Yang, JW	Printable Graphene Oxide Micropatterns for a Bio-Subretinal Chip	Experimental study	treatment	NA	NA	n	cells	NA
30127000	10.1073/pnas.1807982115	2018	Liu, P	Selective permeability of mouse blood-aqueous barrier as determined by N-15-heavy isotope tracing and mass spectrometry	Experimental study	metabolism	NA	NA	n	animal	NA
29572155	10.1016/j.matbio.2018.03.013	2018	Chen, CY	N-Terminomics identifies HtrA1 cleavage of thrombospondin-1 with generation of a proangiogenic fragment in the polarized retinal pigment epithelial cell model of age-related macular degeneration	Experimental study	locus	NA	NA	ARMS2/HTRA1	cells	y
29259020	10.1136/bjophthalmol-2017-311384	2018	Rajendran, A	Genetic risk factors for late age-related macular degeneration in India	Genetic association study	phenotype	n	n	NA	NA	NA
29978193	10.1001/jamaophthalmol.2018.2644	2018	Chew, EY	The Cilioretinal Artery-A Friend to Age-Related Macular Degeneration?	Clinical study	phenotype	NA	NA	NA	NA	NA
29653860	10.1016/j.ophtha.2018.02.037	2018	Grassmann, F	A Deep Learning Algorithm for Prediction of Age-Related Eye Disease Study Severity Scale for Age-Related Macular Degeneration from Color Fundus Photography	Clinical study	phenotype	NA	NA	NA	NA	NA
29706360	10.1016/j.ophtha.2018.03.040	2018	Corominas, J	Whole-Exome Sequencing in Age-Related Macular Degeneration Identifies Rare Variants in COL8A1, a Component of Bruch's Membrane	Genetic association study	phenotype	n	n	COL8A1	animal	y
30086710	10.1186/s12864-018-4963-8	2018	Blighe, K	Gene editing in the context of an increasingly complex genome	Review article	methods	NA	NA	NA	NA	NA
30135690	10.3389/fimmu.2018.01851	2018	Dobo, J	Be on Target: Strategies of Targeting Alternative and Lectin Pathway Components in Complement-Mediated Diseases	Review article	pathogenesis	NA	NA	NA	NA	NA
30071029	10.1371/journal.pone.0200739	2018	Pujol-Lereis, LM	Evaluation of serum sphingolipids and the influence of genetic risk factors in age-related macular degeneration	Genetic association study	metabolism	n	n	NA	NA	NA
30096133	10.1371/journal.pgen.1007586	2018	Mogil, LS	Genetic architecture of gene expression traits across diverse populations	Genetic association study	expression	n	n	NA	NA	NA
29852030	10.1001/jamaophthalmol.2018.2019	2018	Lores-Motta, L	Association of Genetic Variants With Response to Anti-Vascular Endothelial Growth Factor Therapy in Age-Related Macular Degeneration	Genetic association study	treatment	n	n	NA	NA	NA
29767720	10.1093/hmg/ddy178	2018	Kremlitzka, M	Functional analyses of rare genetic variants in complement component C9 identified in patients with age-related macular degeneration	Experimental study, Genetic association study	phenotype	C9	n	C9	biosamples, cells	y
30050540	10.3389/fimmu.2018.01607	2018	Sanchez-Corral, P	Self-Damage Caused by Dysregulation of the Complement Alternative Pathway: Relevance of the Factor H Protein Family	Review article	pathogenesis	NA	NA	NA	NA	NA
30037017	10.3390/ijms19072118	2018	Maugeri, A	Resveratrol Modulates SIRT1 and DNMT Functions and Restores LINE-1 Methylation Levels in ARPE-19 Cells under Oxidative Stress and Inflammation	Experimental study	metabolism, treatment, locus	NA	NA	DNMT1/3a/3b, SIRT1, LINE-1 (L1TD1)	cells	n
29544768	10.1016/j.preteyeres.2018.03.002	2018	Corso-Diaz, X	Epigenetic control of gene regulation during development and disease: A view from the retina	Review article	genetical	NA	NA	NA	NA	NA
29578069	10.1016/j.preteyeres.2018.03.003	2018	Burnight, ER	CRISPR-Cas9 genome engineering: Treating inherited retinal degeneration	Review article	methods	NA	NA	NA	NA	NA
30034950	10.1167/tvst.7.4.6	2018	Duncan, JL	Inherited Retinal Degenerations: Current Landscape and Knowledge Gaps	Review article	pathogenesis, treatment, genetical	NA	NA	NA	NA	NA
29860282	10.1093/brain/awy141	2018	Scelsi, MA	Genetic study of multimodal imaging Alzheimer's disease progression score implicates novel loci	Genetic association study	phenotype	APOE4, LCORL	n	NA	NA	n
29660777	10.1111/cts.12551	2018	Fisel, P	Clinical and Functional Relevance of the Monocarboxylate Transporter Family in Disease Pathophysiology and Drug Therapy	Review article	pathogenesis	NA	NA	NA	NA	NA
29935669	10.1016/j.ophtha.2018.03.034	2018	Wright, AF	Genome-Wide Association Studies Identify Disease Mechanisms in Age-Related Macular Degeneration	Referencing only	NA	NA	NA	NA	NA	NA
29398083	10.1016/j.ophtha.2017.12.023	2018	Lores-Motta, L	Genome-Wide Association Study Reveals Variants in CFH and CFHR4 Associated with Systemic Complement Activation	Genetic association study	metabolism	CFH	n	NA	NA	y
29971444	10.1167/iovs.18-24106	2018	Schmidt-Erfurth, U	Prediction of Individual Disease Conversion in Early AMD Using Artificial Intelligence	Genetic association study	phenotype, epidemiological	n	n	NA	NA	NA
29716745	10.1016/j.tig.2018.03.005	2018	Marigorta, UM	Replicability and Prediction: Lessons and Challenges from GWAS	Review article	methods	NA	NA	NA	NA	NA
29696691	10.1002/gepi.22123	2018	Yang, JJ	Improved score statistics for meta-analysis in single-variant and gene-level association studies	Referencing only	NA	NA	NA	NA	NA	NA
29234687	10.1016/j.omtm.2017.11.003	2018	Schnabolk, G	Delivery of CR2-fH Using AAV Vector Therapy as Treatment Strategy in the Mouse Model of Choroidal Neovascularization	Experimental study	treatment	NA	NA	n	animal	NA
29734293	10.1038/nbt.4108	2018	Cho, H	Secure genome-wide association analysis using multiparty computation	Referencing only	NA	NA	NA	NA	NA	NA
29808027	10.1038/s41588-018-0127-7	2018	Tedja, MS	Genome-wide association meta-analysis highlights light-induced signaling as a driver for refractive error	Referencing only	genetical	NA	NA	NA	NA	NA
29696701	10.1111/jbg.12326	2018	Miao, J	Multimarker and rare variants genomewide association studies for bone weight in Simmental cattle	Referencing only	NA	NA	NA	NA	NA	NA
29700787	10.1007/s40291-018-0332-1	2018	Lores-Motta, L	Exploring the Use of Molecular Biomarkers for Precision Medicine in Age-Related Macular Degeneration	Review article	treatment	NA	NA	NA	NA	NA
29743491	10.1038/s41598-018-25557-8	2018	Katschke, KJ	Classical and alternative complement activation on photoreceptor outer segments drives monocyte-dependent retinal atrophy	Experimental study	locus, metabolism	NA	NA	C3, C4, C5	human donor eyes, animal	mixed
29686068	10.1073/pnas.1717600115	2018	Cantsilieris, S	Recurrent structural variation, clustered sites of selection, and disease risk for the complement factor H (CFH) gene family	Genetic association study	phenotype	CFH	n	NA	NA	y
29125146	10.1038/eye.2017.245	2018	Warwick, A	Genetics and genetic testing for age-related macular degeneration	Review article	genetical	NA	NA	NA	NA	NA
29736323	10.1167/tvst.7.3.2	2018	Tode, J	Thermal Stimulation of the Retina Reduces Bruch's Membrane Thickness in Age Related Macular Degeneration Mouse Models	Experimental study	treatment	NA	NA	n	animal	NA
29725335	10.3389/fimmu.2018.00808	2018	Molins, B	C-Reactive Protein as a Therapeutic Target in Age-Related Macular Degeneration	Review article	pathogenesis	NA	NA	NA	NA	NA
29650998	10.1038/s41598-018-24219-z	2018	Strunz, T	A mega-analysis of expression quantitative trait loci (eQTL) provides insight into the regulatory architecture of gene expression variation in liver	Genetic association study	expression	n	n	NA	NA	NA
29636475	10.1038/s41467-018-03856-y	2018	Wang, J	ATAC-Seq analysis reveals a widespread decrease of chromatin accessibility in age-related macular degeneration	Experimental study	expression, metabolism	NA	NA	n	cells, human donor eyes	NA
29682502	10.3389/fcell.2018.00032	2018	Petty, HR	Frontiers of Complex Disease Mechanisms: Membrane Surface Tension May Link Genotype to Phenotype in Glaucoma	Review article	methods	NA	NA	NA	NA	NA
29577807	10.2217/pgs-2017-0183	2018	Arslan, J	Changing vision: a review of pharmacogenetic studies for treatment response in age-related macular degeneration patients	Review article	treatment	NA	NA	NA	NA	NA
29688227	10.1002/acn3.537	2018	Vardarajan, BN	Whole genome sequencing of Caribbean Hispanic families with late-onset Alzheimer's disease	Referencing only	NA	NA	NA	NA	NA	NA
29096998	10.1016/j.ophtha.2017.09.023	2018	van Asten, F	A Deep Phenotype Association Study Reveals Specific Phenotype Associations with Genetic Variants in Age-related Macular Degeneration Age-Related Eye Disease Study 2 (AREDS2) Report No. 14	Genetic association study	phenotype	n	n	NA	NA	NA
29529059	10.1371/journal.pone.0194321	2018	Winkler, TW	Investigating the modulation of genetic effects on late AMD by age and sex: Lessons learned and two additional loci	Genetic association study	phenotype, epidemiological	n	n	NA	NA	NA
29514656	10.1186/s13024-018-0243-y	2018	Barben, M	Targeting Hif1a rescues cone degeneration and prevents subretinal neovascularization in a model of chronic hypoxia	Experimental study	metabolism	NA	NA	n	animal	NA
29233832	10.1136/annrheumdis-2017-211823	2018	Wen, LL	Exome-wide association study identifies four novel loci for systemic lupus erythematosus in Han Chinese population	Referencing only	NA	NA	NA	NA	NA	NA
30025105	10.1167/iovs.18-23893	2018	Copland, DA	A Perspective of AMD Through the Eyes of Immunology	Review article	pathogenesis	NA	NA	NA	NA	NA
30025108	10.1167/iovs.18-24289	2018	Fisher, CR	Perspective on AMD Pathobiology: A Bioenergetic Crisis in the RPE	Review article	pathogenesis	NA	NA	NA	NA	NA
29197628	10.1016/j.preteyeres.2017.11.004	2018	Cascella, R	Towards the application of precision medicine in Age-Related Macular Degeneration	Review article	genetical, epidemiological	NA	NA	NA	NA	NA
28729371	10.1136/bjophthalmol-2017-310268	2018	Mones, J	Geographic atrophy phenotype identification by cluster analysis	Clinical study	phenotype, progression	NA	NA	NA	NA	NA
29625478	10.1167/iovs.17-22791	2018	Papakostas, TD	Genetic Risk Factors for Radiation Vasculopathy	Referencing only	NA	NA	NA	NA	NA	NA
29511284	10.1038/s41588-018-0066-3	2018	Wijmenga, C	The importance of cohort studies in the post-GWAS era	Review article	methods	NA	NA	NA	NA	NA
29576927	10.1167/tvst.7.2.3	2018	Annamalai, B	Encapsulated Cell Technology-Based Delivery of a Complement Inhibitor Reduces Choroidal Neovascularization in a Mouse Model	Experimental study	treatment	NA	NA	n	cells, animal	NA
29346644	10.1093/hmg/ddy002	2018	Yan, Q	Genome-wide analysis of disease progression in age-related macular degeneration	Genetic association study	progression	n	n	NA	NA	NA
29110945	10.1016/j.ophtha.2017.08.038	2018	Fleckenstein, M	The Progression of Geographic Atrophy Secondary to Age-Related Macular Degeneration	Review article	pathogenesis	NA	NA	NA	NA	NA
29224928	10.1016/j.ophtha.2017.10.027	2018	Pietraszkiewicz, A	Association of Rare Predicted Loss-of-Function Variants in Cellular Pathways with Sub-Phenotypes in Age-Related Macular Degeneration	Genetic association study	phenotype	n	n	NA	NA	NA
28926193	10.1111/aos.13519	2018	Cobos, E	Association between CFH, CFB, ARMS2, SERPINF1, VEGFR1 and VEGF polymorphisms and anatomical and functional response to ranibizumab treatment in neovascular age-related macular degeneration	Genetic association study	treatment	n	n	NA	NA	NA
29148965	10.1089/jop.2017.0063	2018	Bantseev, V	Nonclinical Safety Assessment of Anti-Factor D: Key Strategies and Challenges for the Nonclinical Development of Intravitreal Biologics	Experimental study	treatment	NA	NA	n	animal	NA
29449654	10.1038/s41598-018-20435-9	2018	Gharahkhani, P	Analysis combining correlated glaucoma traits identifies five new risk loci for open-angle glaucoma	Genetic association study, Experimental study	phenotype, expression	n	n	n	human donor eyes	NA
28968884	10.1093/bioinformatics/btx569	2018	Huang, XY	Applying family analyses to electronic health records to facilitate genetic research	Referencing only	NA	NA	NA	NA	NA	NA
29323771	10.1002/jgm.3007	2018	Wen, XF	Association of IGFN1 variant with polypoidal choroidal vasculopathy	Genetic association study	phenotype	n	n	NA	NA	NA
29370075	10.3390/genes9020061	2018	Verma, SS	Another Round of "Clue" to Uncover the Mystery of Complex Traits	Review article	methods	NA	NA	NA	NA	NA
29473871	10.3390/cells7020016	2018	Keeling, E	Impaired Cargo Clearance in the Retinal Pigment Epithelium (RPE) Underlies Irreversible Blinding Diseases	Review article	pathogenesis	NA	NA	NA	NA	NA
29392318	10.1167/iovs.IOVS-17-22893	2018	Loeven, MA	A Novel Choroidal Endothelial Cell Line Has a Decreased Affinity for the Age-Related Macular Degeneration-Associated Complement Factor H Variant 402H	Experimental study	other	NA	NA	n	cells	NA
29450541	10.1167/iovs.17-22605	2018	Crowley, MA	Induction of Ocular Complement Activation by Inflammatory Stimuli and Intraocular Inhibition of Complement Factor D in Animal Models	Experimental study	metabolism, treatment, locus	NA	NA	C3, C2/CFB/SKIV2L	animal	y
29468838		2018	Vottonen, P	Anti-vascular endothelial growth factors treatment of wet age-related macular degeneration: from neurophysiology to cost-effectiveness	Review article	treatment	NA	NA	NA	NA	NA
28912512	10.1038/eye.2017.192	2018	Cascella, R	Assessing individual risk for AMD with genetic counseling, family history, and genetic testing	Genetic association study	phenotype, epidemiological	CFH, ARMS2/HTRA1	n	NA	NA	y
28916333	10.1016/j.ophtha.2017.08.008	2018	Lains, I	Human Plasma Metabolomics Study across All Stages of Age-Related Macular Degeneration Identifies Potential Lipid Biomarkers	Experimental study	metabolism	NA	NA	n	biosamples	NA
29410599		2018	Geerlings, MJ	Geographic distribution of rare variants associated with age-related macular degeneration	Genetic association study	phenotype	n	n	NA	NA	NA
29374201	10.1038/s41598-017-18395-7	2018	Swinkels, M	C-reactive protein and pentraxin-3 binding of factor H-like protein 1 differs from complement factor H: implications for retinal inflammation	Experimental study	locus	NA	NA	CFH, PTX3	human donor eyes, other	mixed
29288229	10.1212/WNL.0000000000004853	2018	McCormack, M	Genetic variation in CFH predicts phenytoin-induced maculopapular exanthema in European-descent patients	Genetic association study	treatment	n	n	NA	NA	NA
29376001	10.18240/ijo.2018.01.20	2018	Singh, M	Genes and genetics in eye diseases: a genomic medicine approach for investigating hereditary and inflammatory ocular disorders	Review article	genetical	NA	NA	NA	NA	NA
29335400	10.1038/s41467-017-02317-2	2018	Zhu, ZH	Causal associations between risk factors and common diseases inferred from GWAS summary data	Genetic association study	epidemiological, metabolism	n	n	NA	NA	NA
30320589	10.3233/JAD-180673	2018	Kustra, R	CFH and ARMS2 Polymorphisms Interact with Zinc Supplements in Cognitive Impairment in the Women's Health Initiative Hormone Trial	Genetic association study	treatment	CFH, ARMS2/HTRA1	n	NA	NA	y
30225264	10.1155/2018/7532507	2018	Maugeri, A	Complement System and Age-Related Macular Degeneration: Implications of Gene-Environment Interaction for Preventive and Personalized Medicine	Review article	pathogenesis	NA	NA	NA	NA	NA
29721950	10.1007/978-3-319-75402-4_30	2018	Kiel, C	Pleiotropic Effects of Risk Factors in Age-Related Macular Degeneration and Seemingly Unrelated Complex Diseases	Review article	genetical, epidemiological	NA	NA	NA	NA	NA
29721969	10.1007/978-3-319-75402-4_49	2018	Ueda, K	Bisretinoid Photodegradation Is Likely Not a Good Thing	Review article	pathogenesis	NA	NA	NA	NA	NA
28949775	10.1080/13816810.2017.1369550	2018	Chirco, KR	Evaluation of sFLT1 protein levels in human eyes with the FLT1 rs9943922 polymorphism	Experimental study	locus	NA	NA	FLT1	human donor eyes	n
28972410	10.1080/02713683.2017.1370118	2018	Rudolf, M	ApoA-I Mimetic Peptide 4F Reduces Age-Related Lipid Deposition in Murine Bruch's Membrane and Causes Its Structural Remodeling	Experimental study	treatment	NA	NA	n	animal	NA
29269042	10.1016/j.ebiom.2017.12.011	2018	Melo, E	HtrA1 Mediated Intracellular Effects on Tubulin Using a Polarized RPE Disease Model	Experimental study	locus	NA	NA	ARMS2/HTRA1	cells	y
28928087	10.1016/j.preteyeres.2017.09.001	2018	Toomey, CB	Complement factor H in AMD: Bridging genetic associations and pathobiology	Review article	pathogenesis	NA	NA	NA	NA	NA
29135322	10.1080/02713683.2017.1401646	2018	Nusinowitz, S	Retinal Structure in Pre-Clinical Age-Related Macular Degeneration	Genetic association study	phenotype	n	n	NA	NA	NA
28948331	10.1007/s00281-017-0649-6	2018	Clark, SJ	The eye as a complement dysregulation hotspot	Review article	pathogenesis	NA	NA	NA	NA	NA
27380463	10.1080/09273948.2016.1178305	2018	Huang, XF	Genotype-Phenotype Association Study Reveals CFI-Rs13104777 to be a Protective Genetic Marker Against Acute Anterior Uveitis	Referencing only	NA	NA	NA	NA	NA	NA
29268869	10.1016/j.ophtha.2017.09.007	2018	Guymer, RH	Splitting the Lumps: The Importance of Phenotyping Drusen	Referencing only	NA	NA	NA	NA	NA	NA
28522341	10.1016/j.survophthal.2017.05.003	2018	Kersten, E	Systemic and ocular fluid compounds as potential biomarkers in age-related macular degeneration	Review article	pathogenesis	NA	NA	NA	NA	NA
30315903	10.1016/j.ophtha.2018.09.045	2019	Colijn, JM	Increased High-Density Lipoprotein Levels Associated with Age-Related Macular Degeneration Evidence from the EYE-RISK and European Eye Epidemiology Consortia	Clinical study	biomarker	n	n	NA	NA	NA
30820047	10.1038/s41588-019-0358-2	2019	Kunkle, BW	Genetic meta-analysis of diagnosed Alzheimer's disease identifies new risk loci and implicates A beta, tau, immunity and lipid processing	Referencing only	NA	NA	NA	NA	NA	NA
30827500	10.1016/j.ajhg.2019.01.017	2019	Unlu, G	GRIK5 Genetically Regulated Expression Associated with Eye and Vascular Phenomes: Discovery through Iteration among Biobanks, Electronic Health Records, and Zebrafish	Genetic association study	expression	n	n	NA	NA	NA
30845235	10.1371/journal.pone.0213624	2019	Usategui-Martin, R	Meta-analysis of the rs243865 MMP-2 polymorphism and age-related macular degeneration risk	Genetic association study	phenotype	n	n	NA	NA	NA
30864945	10.7554/eLife.45100	2019	Storti, F	Impaired ABCA1/ABCG1-mediated lipid efflux in the mouse retinal pigment epithelium (RPE) leads to retinal degeneration	Experimental study	locus	NA	NA	ABCA1	animal, cells	y
30850344	10.1016/j.immuni.2019.02.007	2019	O'Koren, EG	Microglial Function Is Distinct in Different Anatomical Locations during Retinal Homeostasis and Degeneration	Experimental study	retinal cells	NA	NA	n	cells	NA
30949184	10.3389/fpls.2019.00260	2019	Top, O	Recombinant Production of MFHR1, A Novel Synthetic Multitarget Complement Inhibitor, in Moss Bioreactors	Referencing only	NA	NA	NA	NA	NA	NA
30894217	10.1186/s40246-019-0199-1	2019	Saddala, MS	Transcriptome-wide analysis of differentially expressed chemokine receptors, SNPs, and SSRs in the age-related macular degeneration	Genetic association study	expression	n	n	NA	NA	NA
30389424	10.1016/j.ophtha.2018.10.037	2019	Mullins, RF	The ARMS2 A69S Polymorphism Is Associated with Delayed Rod-Mediated Dark Adaptation in Eyes at Risk for Incident Age-Related Macular Degeneration	Genetic association study	phenotype	CFH, ARMS2/HTRA1	n	NA	NA	y
30742112	10.1038/s41588-019-0351-9	2019	Ratnapriya, R	Retinal transcriptome and eQTL analyses identify genes associated with age-related macular degeneration	Genetic association study	expression	n	n	NA	NA	NA
30535121	10.1093/hmg/ddy422	2019	Gao, XR	Genome-wide association analyses identify 139 loci associated with macular thickness in the UK Biobank cohort	Genetic association study	phenotype	n	n	NA	NA	NA
30171859	10.1016/j.exer.2018.08.019	2019	Totsuka, K	Oxidative stress induces ferroptotic cell death in retinal pigment epithelial cells	Experimental study	retinal cells	NA	NA	n	cells	NA
30292489	10.1016/j.exer.2018.09.023	2019	Jun, SJ	The impact of lipids, lipid oxidation, and inflammation on AMD, and the potential role of miRNAs on lipid metabolism in the RPE	Review article	pathogenesis	NA	NA	NA	NA	NA
30724488	10.1002/mgg3.576	2019	Schellevis, RL	Exome sequencing in families with chronic central serous chorioretinopathy	Referencing only	NA	NA	NA	NA	NA	NA
30934838	10.3390/ijms20071578	2019	Strafella, C	The Interplay between miRNA-Related Variants and Age-Related Macular Degeneration: EVIDENCE of Association of MIR146A and MIR27A	Genetic association study	phenotype	n	n	NA	NA	NA
30834680	10.1111/ceo.13493	2019	Lin, P	Importance of the intestinal microbiota in ocular inflammatory diseases: A review	Review article	pathogenesis	NA	NA	NA	NA	NA
30973575	10.1167/iovs.18-26422	2019	Brown, EE	The Common Antidiabetic Drug Metformin Reduces Odds of Developing Age-Related Macular Degeneration	Clinical study	treatment	NA	NA	NA	NA	NA
30790710	10.1016/j.nano.2018.12.018	2019	Gallego, I	Non-viral vectors based on cationic niosomes and minicircle DNA technology enhance gene delivery efficiency for biomedical applications in retinal disorders	Experimental study	treatment	NA	NA	n	cells	NA
30814063	10.1182/blood-2018-10-879585	2019	Guo, SC	A gene-based recessive diplotype exome scan discovers FGF6, a novel hepcidin-regulating iron-metabolism gene	Referencing only	NA	NA	NA	NA	NA	NA
31036867	10.1038/s41598-019-43144-3	2019	Heesterbeek, TJ	Genetic risk score has added value over initial clinical grading stage in predicting disease progression in age-related macular degeneration	Genetic association study	progression	n	n	NA	NA	NA
30572124	10.1016/j.preteyeres.2018.12.003	2019	Bergen, AA	On the origin of proteins in human drusen: The meet, greet and stick hypothesis	Review article	pathogenesis	NA	NA	NA	NA	NA
31097765	10.1038/s41598-019-43906-z	2019	Ibbett, P	A lasered mouse model of retinal degeneration displays progressive outer retinal pathology providing insights into early geographic atrophy	Experimental study	treatment	NA	NA	n	animal	NA
31123710		2019	Liu, BX	Genetic analyses of human fetal retinal pigment epithelium gene expression suggest ocular disease mechanisms	Genetic association study	expression	n	n	n	cells	NA
31113992	10.1038/s41598-019-44114-5	2019	Zeng, P	Birth weight is not causally associated with adult asthma: results from instrumental variable analyses	Referencing only	NA	NA	NA	NA	NA	NA
31055948	10.1080/02713683.2019.1614197	2019	Cunningham, F	The Placental Growth Factor Pathway and Its Potential Role in Macular Degenerative Disease	Review article	Review about placental growth factor (PlGF)	NA	NA	NA	NA	NA
30796124	10.1136/bmjopen-2018-025077	2019	Chua, SYL	Cohort profile: design and methods in the eye and vision consortium of UK Biobank	Referencing only	NA	NA	NA	NA	NA	NA
31080113	10.1016/j.stemcr.2019.04.012	2019	Smith, EN	Human iPSC-Derived Retinal Pigment Epithelium: A Model System for Prioritizing and Functionally Characterizing Causal Variants at AMD Risk Loci	Experimental study	expression	NA	NA	VEGFA	cells	y
31220133	10.1371/journal.pone.0218457	2019	Kersten, E	Metabolomics in serum of patients with non-advanced age-related macular degeneration reveals aberrations in the glutamine pathway	Clinical study	biomarker	NA	NA	NA	NA	NA
30895599	10.1111/ahg.12311	2019	Ayub, H	Association of rs10490924 in ARMS2/HTRA1 with age-related macular degeneration in the Pakistani population	Genetic association study	phenotype	CFH, C2/CFB/SKIV2L, C3, ARMS2/HTRA1	y	NA	NA	y
30560439	10.1007/s10985-018-09459-5	2019	Sun, T	Copula-based score test for bivariate time-to-event data, with application to a genetic study of AMD progression	Genetic association study	progression	n	n	NA	NA	NA
30898364	10.1053/j.ajkd.2018.12.045	2019	Fox, CS	Using Human Genetics to Drive Drug Discovery: A Perspective	Review article	genetical	NA	NA	NA	NA	NA
31016765	10.1002/gepi.22204	2019	Gorski, M	On the differences between mega- and meta-imputation and analysis exemplified on the genetics of age-related macular degeneration	Genetic association study	other	n	n	NA	NA	NA
31073882	10.1007/s00439-019-02022-8	2019	Plotnikov, D	A commonly occurring genetic variant within the NPLOC4-TSPAN10-PDE6G gene cluster is associated with the risk of strabismus	Referencing only	GWAS in UKBiobank	NA	NA	NA	NA	NA
30010813	10.1093/cercor/bhy157	2019	Zhao, BX	Heritability of Regional Brain Volumes in Large-Scale Neuroimaging and Genetic Studies	Referencing only	NA	NA	NA	NA	NA	NA
31021381	10.1001/jamaophthalmol.2019.0868	2019	Hallak, JA	Imaging, Genetic, and Demographic Factors Associated With Conversion to Neovascular Age-Related Macular Degeneration: Secondary Analysis of a Randomized Clinical Trial	Genetic association study	progression	n	n	NA	NA	NA
31269701	10.3390/metabo9070127	2019	Lains, I	Human Plasma Metabolomics in Age-Related Macular Degeneration: Meta-Analysis of Two Cohorts	Clinical study	biomarker	NA	NA	NA	NA	NA
31419088		2019	Holekamp, NM	Review of Neovascular Age-Related Macular Degeneration Treatment Options	Review article	Review about CNV treatment	NA	NA	NA	NA	NA
31204013	10.1016/j.ajhg.2019.05.010	2019	Caliskan, M	Genetic and Epigenetic Fine Mapping of Complex Trait Associated Loci in the Human Liver	Genetic association study	expression	n	n	NA	NA	NA
31354785	10.3389/fgene.2019.00618	2019	Zang, P	Causal Association Between Birth Weight and Adult Diseases: Evidence From a Mendelian Randomization Analysis	Genetic association study	phenotype	n	n	NA	NA	NA
31304868	10.1080/15476286.2019.1643100	2019	Louer, EMM	Single nucleotide polymorphism rs13079080 is associated with differential regulation of the succinate receptor 1 (SUCNR1) gene by miRNA-4470	Experimental study	expression	NA	NA	n	cells	NA
31350409	10.1038/s41467-019-11262-1	2019	Handa, JT	A systems biology approach towards understanding and treating non-neovascular age-related macular degeneration	Review article	treatment	NA	NA	NA	NA	NA
31120506	10.1001/jamaophthalmol.2019.1318	2019	Grassmann, F	Assessment of Novel Genome-Wide Significant Gene Loci and Lesion Growth in Geographic Atrophy Secondary to Age-Related Macular Degeneration	Genetic association study	progression	n	n	NA	NA	NA
31120487	10.1001/jamaophthalmol.2019.1325	2019	Gorin, MB	When Genetics Can Point Researchers and Clinicians in New Directions	Review article	methods	NA	NA	NA	NA	NA
31428180	10.1186/s12979-019-0160-0	2019	Subhi, Y	The transcriptome of peripheral blood mononuclear cells in patients with clinical subtypes of late age-related macular degeneration	Genetic association study	expression	n	n	n	biosamples	NA
31422020	10.1016/j.celrep.2019.07.079	2019	Huang, PT	FEZ1 Is Recruited to a Conserved Cofactor Site on Capsid to Promote HIV-1 Trafficking	Referencing only	NA	NA	NA	NA	NA	NA
31509857	10.1055/a-0958-9621	2019	Fleckenstein, M	Dry Age-Related Macular Degeneration - Epidemiology and Classification	Review article	Talks about new classification systems	NA	NA	NA	NA	NA
31560769	10.1167/iovs.19-27827	2019	Waksmunski, AR	Pathway Analysis Integrating Genome-Wide and Functional Data Identifies PLCG2 as a Candidate Gene for Age-Related Macular Degeneration	Genetic association study	other	n	n	NA	NA	NA
31486227	10.15252/emmm.201910473	2019	Fu, ZJ	Dyslipidemia in retinal metabolic disorders	Review article	pathogenesis	NA	NA	NA	NA	NA
31576780	10.1080/13816810.2019.1660382	2019	Lee, W	Modification of the PROM1 disease phenotype by a mutation in ABCA4	Genetic association study	phenotype	n	n	NA	NA	NA
31583032	10.1155/2019/9602949	2019	Liutkeviciene, R	Haplotypes of HTRA1 rs1120638, TIMP3 rs9621532, VEGFA rs833068, CFI rs10033900, ERCC6 rs3793784, and KCTD10 rs56209061 Gene Polymorphisms in Age-Related Macular Degeneration	Genetic association study	phenotype	ARMS2/HTRA1, SYN3/TIMP3, VEGFA, CFI	y	NA	NA	y
31367973	10.1007/s00439-019-02050-4	2019	Waksmunski, AR	Rare variants and loci for age-related macular degeneration in the Ohio and Indiana Amish	Genetic association study	phenotype	n	n	NA	NA	NA
30905644	10.1016/j.ophtha.2019.03.013	2019	Taylor, RL	Loss-of-Function Mutations in the CFH Gene Affecting Alternatively Encoded Factor H-like 1 Protein Cause Dominant Early-Onset Macular Drusen	Experimental study	expression	NA	NA	CFH	cells	y
31543111	10.1016/j.ophtha.2019.04.033	2019	den Hollander, AI	Complement Factor H Gene Mutations: Implications for Genetic Testing and Precision Medicine in Macular Degeneration	Review article	genetical	NA	NA	NA	NA	NA
31377148	10.1016/j.exer.2019.107748	2019	Ma, L	Identification and characterization of a novel promoter variant in placental growth factor for neovascular age-related macular degeneration	Genetic association study	phenotype	n	n	NA	NA	NA
31394101	10.1016/j.exer.2019.107746	2019	Pariente, A	Inflammatory and cell death mechanisms induced by 7-ketocholesterol in the retina. Implications for age-related macular degeneration	Review article	pathogenesis	NA	NA	NA	NA	NA
31421540	10.1016/j.molimm.2019.08.002	2019	Schroder-Braunstein, J	Complement deficiencies and dysregulation: Pathophysiological consequences, modern analysis, and clinical management	Review article	NA	NA	NA	NA	NA	NA
30905725	10.1016/j.ajo.2019.03.018	2019	Wood, A	Refractive Error Has Minimal Influence on the Risk of Age-Related Macular Degeneration: A Mendelian Randomization Study	Genetic association study	phenotype	n	n	NA	NA	NA
31590277	10.3390/ijms20194922	2019	Blond, F	Functional Genomics of the Retina to Elucidate its Construction and Deconstruction	Review article	other	NA	NA	NA	NA	NA
31636271	10.1038/s41467-019-12703-7	2019	Gallois, A	A comprehensive study of metabolite genetics reveals strong pleiotropy and heterogeneity across time and context	Genetic association study	metabolism	n	n	NA	NA	NA
31653841	10.1038/s41467-019-12780-8	2019	Menon, M	Single-cell transcriptomic atlas of the human retina identifies cell types associated with age-related macular degeneration	Genetic association study	expression	n	n	NA	NA	NA
31358387	10.1016/j.ophtha.2019.06.004	2019	van Asten, F	No CFH or ARMS2 Interaction with Omega-3 Fatty Acids, Low versus High Zinc, or beta-Carotene versus Lutein and Zeaxanthin on Progression of Age-Related Macular Degeneration in the Age-Related Eye Disease Study 2 Age-Related Eye Disease Study 2 Report No. 18	Genetic association study	treatment	CFH, ARMS2/HTRA1	n	NA	NA	y
31770434	10.1167/iovs.19-27964	2019	Fiess, A	Low Birth Weight Is Linked to Age-Related Macular Degeneration: Results From the Population-Based Gutenberg Health Study (GHS)	Clinical study	phenotype	NA	NA	NA	NA	NA
31688885	10.1001/jama.2019.16161	2019	Hauser, MA	Association of Genetic Variants With Primary Open-Angle Glaucoma Among Individuals With African Ancestry	Referencing only	NA	NA	NA	NA	NA	NA
31720301	10.1186/s40662-019-0161-2	2019	Liu, K	Evaluation of the association of C5 with neovascular age-related macular degeneration and polypoidal choroidal vasculopathy	Genetic association study	phenotype	n	n	NA	NA	NA
31757977	10.1038/s41598-019-53433-6	2019	Qi, JH	Sorsby Fundus Dystrophy Mutation in Tissue Inhibitor of Metalloproteinase 3 (TIMP3) promotes Choroidal Neovascularization via a Fibroblast Growth Factor-dependent Mechanism	Experimental study	locus	NA	NA	SYN3/TIMP3	animal	y
31775049	10.1016/j.celrep.2019.10.084	2019	Pauly, D	Cell-Type-Specific Complement Expression in the Healthy and Diseased Retina	Experimental study	expression	NA	NA	n	cells	NA
31358390	10.1016/j.ophtha.2019.06.023	2019	Keenan, TD	The Association of Aspirin Use with Age-Related Macular Degeneration Progression in the Age-Related Eye Disease Studies Age-Related Eye Disease Study 2 Report No. 20	Clinical study	treatment	NA	NA	NA	NA	NA
31558345	10.1016/j.ophtha.2019.07.022	2019	Domalpally, A	Prevalence, Risk, and Genetic Association of Reticular Pseudodrusen in Age-related Macular Degeneration	Genetic association study	phenotype	n	n	NA	NA	NA
31267090	10.1038/s41433-019-0501-4	2019	Altay, L	Early local activation of complement in aqueous humour of patients with age-related macular degeneration	Clinical study	biomarker	NA	NA	NA	NA	NA
31819893	10.1186/s40662-019-0164-z	2019	Cao, K	Do age-related macular degeneration genes show association with keratoconus?	Genetic association study	phenotype	n	n	NA	NA	NA
31603214	10.1093/brain/awz295	2019	Reynolds, RH	Informing disease modelling with brain-relevant functional genomic annotations	Review article	methods	NA	NA	NA	NA	NA
31805043	10.1371/journal.pone.0220215	2019	Patron, J	Assessing the performance of genome-wide association studies for predicting disease risk	Genetic association study	other	n	n	NA	NA	NA
31872073		2019	Hosoda, Y	Genome-wide association analyses identify two susceptibility loci for pachychoroid disease central serous chorioretinopathy	Genetic association study	phenotype	n	n	NA	NA	NA
31976085	10.1155/2019/2424956	2019	Lanza, M	Clinical Role of Epigenetics and Network Analysis in Eye Diseases: A Translational Science Review	Review article	methods	NA	NA	NA	NA	NA
30811346	10.18632/aging.101816	2019	Licher, S	Alzheimer's disease as a multistage process: an analysis from a population-based cohort study	Referencing only	NA	NA	NA	NA	NA	NA
30754662	10.3390/ijms20030762	2019	Leveillard, T	Is Retinal Metabolic Dysfunction at the Center of the Pathogenesis of Age-related Macular Degeneration?	Review article	pathogenesis	NA	NA	NA	NA	NA
30696106	10.3390/ijms20030557	2019	Leveillard, T	Mechanisms Underlying the Visual Benefit of Cell Transplantation for the Treatment of Retinal Degenerations	Review article	treatment	NA	NA	NA	NA	NA
30307499	10.1093/hmg/ddy360	2019	Polfus, LM	Whole genome sequence association with E-selectin levels reveals loss-of-function variant in African Americans	Referencing only	NA	NA	NA	NA	NA	NA
31654384	10.1007/978-3-030-28471-8_1	2019	Dalvi, S	Pluripotent Stem Cells to Model Degenerative Retinal Diseases: The RPE Perspective	Review article	methods	NA	NA	NA	NA	NA
31884588	10.1007/978-3-030-27378-1_9	2019	Storti, F	Active Cholesterol Efflux in the Retina and Retinal Pigment Epithelium	Review article	pathogenesis	NA	NA	NA	NA	NA
31884625	10.1007/978-3-030-27378-1_46	2019	Ratnapriya, R	Applications of Genomic Technologies in Retinal Degenerative Diseases	Review article	methods	NA	NA	NA	NA	NA
31226014	10.1146/annurev-vision-091517-034416	2019	Soto, I	Vascular Inflammation Risk Factors in Retinal Disease	Review article	pathogenesis	NA	NA	NA	NA	NA
31018110	10.1146/annurev-genom-083118-015043	2019	Maeda, A	Gene and Induced Pluripotent Stem Cell Therapy for Retinal Diseases	Referencing only	NA	NA	NA	NA	NA	NA
30666909	10.2174/1389450120666190122114857	2019	Liva, F	Age-related Macular Degeneration: Current Knowledge of Zinc Metalloproteinases Involvement	Review article	pathogenesis	NA	NA	NA	NA	NA
30304737	10.1159/000492924	2019	Sitnilska, V	Onset of Retinal Pigment Epithelium Atrophy Subsequent to Anti-VEGF Therapy in Patients with Neovascular Age-Related Macular Degeneration	Clinical study	treatment	NA	NA	NA	NA	NA
29942042	10.1038/s41380-018-0055-z	2019	Horwitz, T	A decade in psychiatric GWAS research	Review article	methods	NA	NA	NA	NA	NA
	10.1111/sjos.12352	2019	Rabier, CE	On the accuracy in high-dimensional linear models and its application to genomic selection	Referencing only	NA	NA	NA	NA	NA	NA
30712875	10.1016/j.cell.2019.01.004	2019	Peng, YR	Molecular Classification and Comparative Taxonomics of Foveal and Peripheral Cells in Primate Retina	Referencing only	NA	NA	NA	NA	NA	NA
30820144		2019	Rohrer, B	Association of age-related macular degeneration with complement activation products, smoking, and single nucleotide polymorphisms in South Carolinians of European and African descent	Genetic association study	phenotype, epidemiological, metabolism	n	n	NA	NA	NA
30366082	10.1016/j.gene.2018.10.047	2019	Tom, J	Enabling genome-wide association testing with multiple diseases and no healthy controls	Genetic association study	phenotype	n	n	NA	NA	NA
30389371	10.1016/j.ajo.2018.10.022	2019	Seddon, JM	AOS THESIS Validated Prediction Models for Macular Degeneration Progression and Predictors of Visual Acuity Loss Identify High-Risk Individuals	Genetic association study	progression, epidemiological	n	n	NA	NA	NA
30280493	10.1111/aos.13849	2019	Maugeri, A	The association between complement factor H rs1061170 polymorphism and age-related macular degeneration: a comprehensive meta-analysis stratified by stage of disease and ethnicity	Genetic association study	phenotype, epidemiological	CFH	n	NA	NA	y
30142373	10.1016/j.ophtha.2018.08.017	2019	Yu, JJ	Natural History of Drusenoid Pigment Epithelial Detachment Associated with Age-Related Macular Degeneration Age-Related Eye Disease Study 2 Report No. 17	Genetic association study	phenotype	n	n	NA	NA	NA
30696427	10.1186/s12881-019-0756-4	2019	Liu, SC	Analysis of genetic polymorphisms for age-related macular degeneration (AMD) in Chinese Tujia ethnic minority group	Genetic association study	phenotype	n	n	NA	NA	NA
30662836	10.18240/ijo.2019.01.04	2019	Chernykh, V	TNF-alpha gene polymorphisms: association with age-related macular degeneration in Russian population	Genetic association study	phenotype	TNF-alpha	n	NA	NA	n
30591665	10.3390/metabo9010004	2019	Brown, CN	Metabolomics and Age-Related Macular Degeneration	Review article	pathogenesis	NA	NA	NA	NA	NA
30315261	10.1038/s41433-018-0225-x	2019	Yanagi, Y	Asian age-related macular degeneration: from basic science research perspective	Review article	pathogenesis	NA	NA	NA	NA	NA
30444371	10.1021/acs.molpharmaceut.8b00871	2019	Loyet, KM	In Vivo Stability Profiles of Anti-factor D Molecules Support Long-Acting Delivery Approaches	Experimental study	treatment	NA	NA	n	biosamples	NA
30158665	10.1038/s41431-018-0238-8	2019	Grassmann, F	Y chromosome mosaicism is associated with age-related macular degeneration	Genetic association study	phenotype	ChrY	n	NA	NA	n
30342790	10.1016/j.tig.2018.09.007	2019	Hebbring, S	Genomic and Phenomic Research in the 21st Century	Review article	methods	NA	NA	NA	NA	NA
30129971	10.1002/jnr.24317	2019	Anand-Apte, B	Sorsby fundus dystrophy: Insights from the past and looking to the future	Review article	pathogenesis	NA	NA	NA	NA	NA
30591984	10.1007/s11095-018-2554-7	2019	Rodrigues, GA	Pharmaceutical Development of AAV-Based Gene Therapy Products for the Eye	Review article	treatment	NA	NA	NA	NA	NA
31169925	10.1111/exd.13986	2020	Petukhova, L	Integrative analysis of rare copy number variants and gene expression data in alopecia areata implicates an aetiological role for autophagy	Referencing only	NA	NA	NA	NA	NA	NA
31625595	10.1111/biom.13165	2020	Wei, Y	Gene-based association analysis for bivariate time-to-event data through functional regression with copula models	Genetic association study	progression	n	n	NA	NA	NA
31645673	10.1038/s41433-019-0632-7	2020	Choquet, H	Clinical implications of recent advances in primary open-angle glaucoma genetics	Review article	genetical	NA	NA	NA	NA	NA
31757502	10.1016/j.ophtha.2019.09.024	2020	Olsen, TW	Age-Related Macular Degeneration Preferred Practice Pattern (R)	Review article	treatment	NA	NA	NA	NA	NA
31771932	10.1016/j.molmed.2019.10.008	2020	Ferrington, DA	Mitochondrial Defects Drive Degenerative Retinal Diseases	Review article	pathogenesis	NA	NA	NA	NA	NA
31877820	10.3390/cells9010039	2020	Dewing, JM	The Diverse Roles of TIMP-3: Insights into Degenerative Diseases of the Senescent Retina and Brain	Review article	pathogenesis	NA	NA	NA	NA	NA
31296152	10.2174/0929867326666190711105325	2020	Maronas, O	Anti-VEGF Treatment and Response in Age-related Macular Degeneration: Disease's Susceptibility, Pharmacogenetics and Pharmacokinetics	Review article	pathogenesis	NA	NA	NA	NA	NA
31911605	10.1038/s41467-019-13870-3	2020	Zuber, V	Selecting likely causal risk factors from high-throughput experiments using multivariable Mendelian randomization	Referencing only	NA	NA	NA	NA	NA	NA
31829999	10.1172/jci.insight.131928	2020	Choudhary, M	LXRs regulate features of age-related macular degeneration and may be a potential therapeutic target	Experimental study	metabolism	NA	NA	n	animal, cell	NA
31970928	10.1111/aos.14357	2020	Matuskova, V	An association of neovascular age-related macular degeneration with polymorphisms of CFH, ARMS2, HTRA1 and C3 genes in Czech population	Genetic association study	phenotype	CFH, ARMS2/HTRA1, C3	y	NA	NA	y
31995762	10.1016/j.celrep.2019.12.082	2020	Orozco, LD	Integration of eQTL and a Single-Cell Atlas in the Human Eye Identifies Causal Genes for Age-Related Macular Degeneration	Genetic association study	expression	n	n	NA	NA	NA
31474439	10.1016/j.ophtha.2019.07.011	2020	Liao, DS	Complement C3 Inhibitor Pegcetacoplan for Geographic Atrophy Secondary to Age-Related Macular Degeneration A Randomized Phase 2 Trial	Clinical study	treatment	NA	NA	NA	NA	NA
31973832	10.1016/j.ophtha.2019.09.008	2020	Wong, WT	C3 Function and Inhibition in Geographic Atrophy: Interesting Insights from a Phase 2 Study	Referencing only	NA	NA	NA	NA	NA	NA
31690828	10.1038/s41576-019-0183-6	2020	Melzer, D	The genetics of human ageing	Review article	pathogenesis	NA	NA	NA	NA	NA
31855235	10.1001/jamaophthalmol.2019.5293	2020	McComish, BJ	Association of Genetic Variation With Keratoconus	Referencing only	NA	NA	NA	NA	NA	NA
32106291	10.1167/iovs.61.2.48	2020	Grunin, M	Association of a Variant in VWA3A with Response to Anti-Vascular Endothelial Growth Factor Treatment in Neovascular AMD	Genetic association study	treatment	n	n	NA	NA	NA
32058563	10.1167/iovs.61.2.20	2020	Roh, M	Higher Intake of Polyunsaturated Fatty Acid and Monounsaturated Fatty Acid is Inversely Associated With AMD	Clinical study	phenotype	NA	NA	NA	NA	NA
31862397	10.1016/j.exer.2019.107894	2020	Gorin, MB	Predictive genetics for AMD: Hype and hopes for genetics-based strategies for treatment and prevention	Review article	genetical	NA	NA	NA	NA	NA
31900758	10.1007/s10654-019-00598-z	2020	Han, XK	Using Mendelian randomization to evaluate the causal relationship between serum C-reactive protein levels and age-related macular degeneration	Genetic association study	metabolism	n	n	NA	NA	NA
31074781	10.1093/ije/dyz095	2020	Bond, TA	Exploring the role of genetic confounding in the association between maternal and offspring body mass index: evidence from three birth cohorts	Referencing only	NA	NA	NA	NA	NA	NA
32034129	10.1038/s41467-020-14499-3	2020	Cipriani, V	Increased circulating levels of Factor H-Related Protein 4 are strongly associated with age-related macular degeneration	Genetic association study	metabolism	CFH	n	NA	NA	y
32034934	10.1002/glia.23792	2020	Silva, NJ	Inflammation and matrix metalloproteinase 9 (Mmp-9) regulate photoreceptor regeneration in adult zebrafish	Experimental study	locus	NA	NA	MMP9	animal	y
32100327	10.1111/opo.12675	2020	Heesterbeek, TJ	Risk factors for progression of age-related macular degeneration	Review article	pathogenesis	NA	NA	NA	NA	NA
31893312	10.1007/s00018-019-03422-9	2020	Mammadzada, P	The role of hypoxia-inducible factors in neovascular age-related macular degeneration: a gene therapy perspective	Review article	pathogenesis	NA	NA	NA	NA	NA
32176267	10.1167/iovs.61.3.18	2020	Heesterbeek, TJ	Complement Activation Levels Are Related to Disease Stage in AMD	Clinical study	biomarker	NA	NA	NA	NA	NA
32044724	10.1016/j.omtn.2019.12.040	2020	Chen, X	LINC00167 Regulates RPE Differentiation by Targeting the miR-203a-3p/SOCS3 Axis	Experimental study	expression	NA	NA	n	cells	NA
32209064	10.1186/s12886-020-01392-2	2020	Shen, YC	Integrated bioinformatics analysis of aberrantly-methylated differentially-expressed genes and pathways in age-related macular degeneration	Genetic association study	expression	n	n	NA	NA	NA
32173992	10.1111/ceo.13751	2020	Chen, QY	MiR-1246 promotes anti-apoptotic effect of mini-alpha A in oxidative stress-induced apoptosis in retinal pigment epithelial cells	Experimental study	treatment	NA	NA	n	cells	NA
30664125	10.1097/IAE.0000000000002434	2020	Keenan, TD	CHOROIDAL THICKNESS AND VASCULARITY VARY WITH DISEASE SEVERITY AND SUBRETINAL DRUSENOID DEPOSIT PRESENCE IN NONADVANCED AGE-RELATED MACULAR DEGENERATION	Clinical study	phenotype	NA	NA	NA	NA	NA
32282791	10.1371/journal.pcbi.1007829; 10.1371/journal.pcbi.1007829.r001; 10.1371/journal.pcbi.1007829.r002; 10.1371/journal.pcbi.1007829.r003; 10.1371/journal.pcbi.1007829.r004	2020	Hutchinson, A	Improving the coverage of credible sets in Bayesian genetic fine-mapping	Referencing only	NA	NA	NA	NA	NA	NA
32260251	10.3390/cells9040882	2020	Winkler, PA	Large Animal Models of Inherited Retinal Degenerations: A Review	Review article	methods	NA	NA	NA	NA	NA
32212632	10.1021/acs.analchem.0c00592	2020	Li, XY	Site-Specific and Quantitative N-Glycan Heterogeneity Analysis of the Charge Isomers of an Anti-VEGF Recombinant Fusion Protein by High-Resolution Two-Dimensional Gel Electrophoresis and Mass Spectrometry	Referencing only	NA	NA	NA	NA	NA	NA
32407518	10.1167/iovs.61.5.17	2020	Merle, BMJ	Genetic Susceptibility, Diet Quality, and Two-Step Progression in Drusen Size	Genetic association study	phenotype	n	n	NA	NA	NA
31899290	10.1016/j.preteyeres.2019.100825	2020	Rozing, MP	Age-related macular degeneration: A two-level model hypothesis	Review article	pathogenesis	NA	NA	NA	NA	NA
32345717	10.1073/pnas.1917608117	2020	Tom, I	Development of a therapeutic anti-HtrA1 antibody and the identification of DKK3 as a pharmacodynamic biomarker in geographic atrophy	Experimental study	treatment	NA	NA	ARMS2/HTRA1	biosamples	y
32415273	10.1038/s41431-020-0639-3	2020	Kanoungi, G	The exhaustive genomic scan approach, with an application to rare-variant association analysis	Genetic association study	phenotype	n	n	NA	NA	NA
32476817		2020	Annamalai, B	The use of Matrigel combined with encapsulated cell technology to deliver a complement inhibitor in a mouse model of choroidal neovascularization	Experimental study	treatment	NA	NA	n	animal	NA
32444699	10.1038/s41598-020-65482-3	2020	Primiano, G	Macular impairment in mitochondrial diseases: a potential biomarker of disease severity	Clinical study	phenotype	NA	NA	NA	NA	NA
32398369	10.1073/pnas.1918257117	2020	Blatt, M	Secure large-scale genome-wide association studies using homomorphic encryption	Referencing only	NA	NA	NA	NA	NA	NA
32224205	10.1016/j.exer.2020.108025	2020	Oguchi, Y	Anaphylatoxin concentration in aqueous and vitreous humor in the eyes with vitreoretinal interface abnormalities	Clinical study	biomarker	NA	NA	NA	NA	NA
32506758	10.1002/stem.3239	2020	Kruczek, K	Pluripotent stem cell-derived retinal organoids for disease modeling and development of therapies	Review article	methods	NA	NA	NA	NA	NA
32567146	10.1002/lsm.23288	2020	Richert, E	Response of Retinal Pigment Epithelium (RPE)-Choroid Explants to Thermal Stimulation Therapy of the RPE (TSR)	Experimental study	treatment	NA	NA	n	animal	NA
	10.1016/j.ins.2020.03.024	2020	Mnich, K	All-relevant feature selection using multidimensional filters with exhaustive search	Referencing only	NA	NA	NA	NA	NA	NA

## Sheet: S2
Table S2. Articles citing Fritsche et al. 2013 [ref. 20]
PMID	DOI	Year	First author	Title	Study type	Subcategory	A_locus	A_GWAS-Replication?	E_locus	E_model system	Locus 2016?
24439028	10.1016/j.neurobiolaging.2013.12.007	2013	Logue, MW	Search for age-related macular degeneration risk variants in Alzheimer disease genes and pathways.	Genetic association study	phenotype	n	NA	NA	NA	NA
24374240	10.1016/j.preteyeres.2013.12.004	2013	Sobrin, L	Nature and nurture- genes and environment- predict onset and progression of macular degeneration.	Review article	NA	NA	NA	NA	NA	NA		Legend
24433969	10.1016/j.ophtha.2013.11.023	2013	Holz, FG	Geographic atrophy: clinical features and potential therapeutic approaches.	Review article	NA	NA	NA	NA	NA	NA		PMID	Pubmed ID
24365177	10.1016/j.ophtha.2013.10.047	2013	Hermann, MM	Polymorphisms in vascular endothelial growth factor receptor 2 are associated with better response rates to ranibizumab treatment in age-related macular degeneration.	Genetic association study	treatment	VEGF-A/-B/-C/-D (FIGF), PGF, VEGF-receptors --> FLT1, KDR, FLT4, PEDF/SERPINF1	n	NA	NA	mixed		DOI	Digital Object Identifier
24242183	10.1093/hmg/ddt582	2013	Yao, C	Sex- and age-interacting eQTLs in human complex diseases.	Genetic association study	expression	n	NA	NA	NA	NA		Year	Year of publication
24290803	10.1016/j.ophtha.2013.10.017	2013	Wang, JJ	Genetic susceptibility, dietary antioxidants, and long-term incidence of age-related macular degeneration in two populations.	Genetic association study	treatment	CFH, ARMS2/HTRA1	n	NA	NA	y		First author	Surname and initials of first author
24291520	10.1016/j.preteyeres.2013.11.001	2013	Saksens, NTM	Macular dystrophies mimicking age-related macular degeneration.	Review article	NA	NA	NA	NA	NA	NA		Title	Title of publication
23943789	10.1093/hmg/ddt395	2013	Garland, DL	Mouse genetics and proteomic analyses demonstrate a critical role for complement in a model of DHRD/ML, an inherited macular degeneration.	Experimental study	metabolism	NA	NA	C3	animal	y		Study type	Type of study. Either (1) genetic association study, (2) experimental study, (3) clinical study, (4) review article, or (5) referencing only
24373284	10.1016/j.celrep.2013.11.042	2013	Oliver, VF	Hypomethylation of the IL17RC promoter in peripheral blood leukocytes is not a hallmark of age-related macular degeneration.	Genetic association study	expression	IL17RC	n	NA	NA	n		Subcategory	Subcatergory of study dependend on the study type
24335064	10.1167/iovs.13-13234	2013	Seddon, JM	Genetic and environmental underpinnings to age-related ocular diseases.	Review article	NA	NA	NA	NA	NA	NA		A_locus	Investigated loci in genetic association study
24120328	10.1016/j.ophtha.2013.07.053	2013	Buitendijk, GHS	Prediction of age-related macular degeneration in the general population: the Three Continent AMD Consortium.	Genetic association study	progression	n	NA	NA	NA	NA		A_GWAS-Replication?	Studies replicating specific GWAS associations in additional populations were not considered for the locus analysis
24265543		2013	Whitmore, SS	Altered gene expression in dry age-related macular degeneration suggests early loss of choroidal endothelial cells.	Experimental study	expression	NA	NA	CFH	human donor eyes	y		E_locus	Investigated loci in experimental study
24258680	10.1007/s10654-013-9866-z	2013	Hofman, A	The Rotterdam Study: 2014 objectives and design update.	Review article	NA	NA	NA	NA	NA	NA		E_model system	Applied model system in experimental study
23868022	10.1016/j.clinbiochem.2013.07.002	2013	Zhou, J	RAD51 gene is associated with advanced age-related macular degeneration in Chinese population.	Genetic association study	phenotype	many	y	NA	NA	y		Locus 2016?	Was the investigated locus one of the 34 loci discovered in the AMD GWAS 2016?
24036952	10.1038/ng.2741	2013	Seddon, JM	Rare variants in CFI, C3 and C9 are associated with high risk of advanced age-related macular degeneration.	Genetic association study	phenotype	CFI, C3, C9	n	NA	NA	y
24036950	10.1038/ng.2740	2013	Helgason, H	A rare nonsynonymous sequence variant in C3 is associated with high risk of age-related macular degeneration.	Genetic association study	phenotype	n	NA	NA	NA	NA		NA means not applicable for the respective study
24036949	10.1038/ng.2758	2013	Zhan, XW	Identification of a rare coding variant in complement 3 associated with age-related macular degeneration.	Genetic association study	phenotype	n	NA	NA	NA	NA
23891863	10.1016/j.exer.2013.07.020	2013	Yonova-Doing, E	Candidate gene study of macular response to supplemental lutein and zeaxanthin.	Genetic association study	treatment	n	NA	NA	NA	NA
24012762	10.1016/j.celrep.2013.08.002	2013	Marneros, AG	NLRP3 inflammasome blockade inhibits VEGF-A-induced age-related macular degeneration	Experimental study	locus, metabolism	NA	NA	VEGFA	?	y
23940728	10.1371/journal.pone.0071239	2013	SanGiovanni, JP	AMD-associated genes encoding stress-activated MAPK pathway constituents are identified by interval-based enrichment analysis.	Genetic association study	phenotype	many	y	NA	NA	y
23821195	10.1167/iovs.13-12194	2013	Dimopoulos, IS	Subjects with unilateral neovascular AMD have bilateral delays in rod-mediated phototransduction activation kinetics and in dark adaptation recovery.	Clinical study	phenotype	NA	NA	NA	NA	NA
23860760	10.1167/iovs.13-12418	2013	Li, LJ	Familial correlation of retinal vascular caliber in Singapore Chinese.	Clinical study	phenotype	NA	NA	NA	NA	NA
23713688	10.1111/cge.12204	2013	Swaroop, A	The golden era of ocular disease gene discovery: race to the finish.	Review article	NA	NA	NA	NA	NA	NA
24455700	10.1155/2013/523415	2013	Zhang, J	Identification of age-related macular degeneration related genes by applying shortest path algorithm in protein-protein interaction network.	Experimental study	other	NA	NA	n	other	NA
23830046	10.1016/j.molimm.2013.06.001	2013	Skerka, C	Complement factor H related proteins (CFHRs)	Review article	NA	NA	NA	NA	NA	NA
23962718	10.1093/hmg/ddt396	2013	Bailey, JNC	Advances in the genomics of common eye diseases	Review article	NA	NA	NA	NA	NA	NA
24112618	10.1186/gm488	2013	Ratnapriya, R	Genetic architecture of retinal and macular degenerative diseases: the promise and challenges of next-generation sequencing	Review article	NA	NA	NA	NA	NA	NA
23713713	10.1111/cge.12206	2013	Ratnapriya, R	Age-related macular degenerationclinical review and genetics update	Review article	NA	NA	NA	NA	NA	NA
23750638	10.2217/EPI.13.19	2013	Baird, PN	Age-related macular degeneration and DNA methylation	Review article	NA	NA	NA	NA	NA	NA
23702979	10.1038/nri3459	2013	Ambati, J	Immunology of age-related macular degeneration	Review article	NA	NA	NA	NA	NA	NA
23562072	10.1016/j.cmet.2013.03.010	2013	Chen, J	Altered Cholesterol Homeostasis in Aged Macrophages Linked to Neovascular Macular Degeneration	Review article	NA	NA	NA	NA	NA	NA
24369445	10.1155/2013/435607	2013	Parmeggiani, F	Mechanism of Inflammation in Age-Related Macular Degeneration: An Up-to-Date on Genetic Landmarks	Review article	NA	NA	NA	NA	NA	NA
24952107	10.1007/s11892-014-0515-z	2014	Cho, H	Genetics of Diabetic Retinopathy	Review article	methods	NA	NA	NA	NA	NA
25342062	10.1101/cshperspect.a017210	2014	Morgan, DJ	Differential Gene Expression in Age-Related Macular Degeneration.	Review article	NA	NA	NA	NA	NA	NA
25377141	10.1101/cshperspect.a017202	2014	den Hollander, AI	Highly penetrant alleles in age-related macular degeneration.	Review article	NA	NA	NA	NA	NA	NA
25486088	10.1016/j.preteyeres.2014.11.005	2014	Whitmore, SS	Complement activation and choriocapillaris loss in early AMD: implications for pathophysiology and therapy.	Review article	NA	NA	NA	NA	NA	NA
25439433	10.1016/j.ophtha.2014.09.026	2014	de Jong, EK	Chronic central serous chorioretinopathy is associated with genetic variants implicated in age-related macular degeneration.	Genetic association study	phenotype	n	NA	NA	NA	NA
25519903	10.1074/jbc.M114.593384	2014	Iejima, D	HTRA1 (high temperature requirement A serine peptidase 1) gene is transcriptionally regulated by insertion/deletion nucleotides located at the 3' end of the ARMS2 (age-related maculopathy susceptibility 2) gene in patients with age-related macular degeneration.	Experimental study	locus	NA	NA	ARMS2/HTRA1	animal, cells	y
25448922	10.1016/j.preteyeres.2014.10.002	2014	Wiley, LA	Patient-specific induced pluripotent stem cells (iPSCs) for the study and treatment of retinal degenerative diseases.	Review article	NA	NA	NA	NA	NA	NA
25284761	10.1016/j.ajo.2014.09.036	2014	Uehara, H	The reduction of serum soluble Flt-1 in patients with neovascular age-related macular degeneration.	Clinical study	biomarker	NA	NA	NA	NA	NA
25558172		2014	Park, UC	Pharmacogenetic associations with long-term response to anti-vascular endothelial growth factor treatment in neovascular AMD patients.	Genetic association study	treatment	n	NA	NA	NA	NA
25213188	10.1101/cshperspect.a017186	2014	Bailey, JNC	Genome-wide association studies: getting to pathogenesis, the role of inflammation/complement in age-related macular degeneration.	Review article	NA	NA	NA	NA	NA	NA
25232192	10.1124/jpet.114.215921	2014	Loyet, KM	Complement inhibition in cynomolgus monkeys by anti-factor d antigen-binding fragment for the treatment of an advanced form of dry age-related macular degeneration.	Experimental study	treatment	NA	NA	n	animal	NA
24642830	10.1038/ejhg.2014.37	2014	Qian, DG	Common variant rs10033900 near the complement factor I gene is associated with age-related macular degeneration risk in Han Chinese population.	Genetic association study	phenotype	CFI	y	NA	NA	y
25416513	10.1186/1471-2415-14-140	2014	Ji, YY	Association of rs6982567 near GDF6 with neovascular age-related macular degeneration and polypoidal choroidal vasculopathy in a Han Chinese cohort.	Genetic association study	phenotype	GDF6	n	NA	NA	n
25305316	10.4049/jimmunol.1401613	2014	Clark, SJ	Identification of factor H-like protein 1 as the predominant complement regulator in Bruch's membrane: implications for age-related macular degeneration.	Experimental study	locus, metabolism	NA	NA	CFH	?	y
25298412	10.1167/iovs.14-15168	2014	Kim, HJ	Identification of vinculin as a potential plasma marker for age-related macular degeneration.	Experimental study	metabolism	NA	NA	n	biosamples	NA
25058583	10.1001/jamaophthalmol.2014.2065	2014	Skeie, JM	Proteomic landscape of the human choroid-retinal pigment epithelial complex.	Experimental study	metabolism	NA	NA	n	human donor eyes	NA
24974817	10.1016/j.ophtha.2014.05.008	2014	Chew, EY	No clinically significant association between CFH and ARMS2 genotypes and response to nutritional supplements: AREDS report number 38.	Genetic association study	treatment	CFH, ARMS2/HTRA1	n	NA	NA	y
24899048	10.1093/hmg/ddu276	2014	Ratnapriya, R	Rare and common variants in extracellular matrix gene Fibrillin 2 (FBN2) are associated with macular degeneration.	Genetic association study	phenotype	FBN2	n	NA	NA	n
25125423	10.1101/cshperspect.a017228	2014	SanGiovanni, JP	Clinical applications of age-related macular degeneration genetics.	Review article	NA	NA	NA	NA	NA	NA
25205864	10.1167/iovs.14-14246	2014	Restrepo, NA	Genetic determinants of age-related macular degeneration in diverse populations from the PAGE study.	Genetic association study	phenotype	n	NA	NA	NA	NA
25329968	10.3390/nu6104404	2014	Richer, S	Resveratrol based oral nutritional supplement produces long-term beneficial effects on structure and visual function in human patients.	Clinical study	treatment	NA	NA	NA	NA	NA
25146986	10.1167/iovs.14-15142	2014	Buitendijk, GHS	Direct-to-consumer personal genome testing for age-related macular degeneration.	Genetic association study	progression	n	NA	NA	NA	NA
25205869	10.1167/iovs.14-14352	2014	Ma, WC	Bioactive lysophospholipids generated by hepatic lipase degradation of lipoproteins lead to complement activation via the classical pathway.	Experimental study	metabolism	NA	NA	n	cells, biosamples, other	NA
25205867	10.1167/iovs.14-14453	2014	Nakayama, M	Overexpression of HtrA1 and exposure to mainstream cigarette smoke leads to choroidal neovascularization and subretinal deposits in aged mice.	Experimental study	locus, metabolism	NA	NA	ARMS2/HTRA1	animal	y
25010633	10.1001/jamaophthalmol.2014.1752	2014	Lou, LX	The relationship between hepatic lipase gene variant and advanced age-related macular degeneration: a meta-analysis.	Genetic association study	phenotype	LIPC	n	NA	NA	y
24847005	10.1093/hmg/ddu226	2014	Yu, Y	Whole-exome sequencing identifies rare, functional CFH variants in families with macular degeneration.	Genetic association study	phenotype	n	NA	NA	NA	NA
25352734		2014	Alexander, P	Complement factor I and age-related macular degeneration.	Genetic association study	phenotype	CFI	y	NA	NA	y
25203061	10.1371/journal.pone.0107461	2014	Grassmann, F	A circulating microrna profile is associated with late-stage neovascular age-related macular degeneration.	Genetic association study, Experimental study	phenotype, locus	n	NA	n	cells	NA
25034605	10.1167/iovs.14-14566	2014	Park, KH	Wnt modulators in the aqueous humor are associated with outer retinal damage severity in patients with neovascular age-related macular degeneration.	Experimental study	locus	NA	NA	WIF1, DKK3	biosamples	n
25159211	10.1167/iovs.14-15091	2014	Kim, SY	Deletion of aryl hydrocarbon receptor AHR in mice leads to subretinal accumulation of microglia and RPE atrophy.	Experimental study	locus	NA	NA	AHR	animal	n
24519512	10.5301/ejo.5000427	2014	Havvas, O	Complement C3, C2, and factor B gene polymorphisms and age-related macular degeneration in a Greek cohort study.	Genetic association study	phenotype	C2, C3, CFB	y	NA	NA	y
24879949	10.1016/j.ajo.2014.05.027	2014	Klein, R	Lipids, lipid genes, and incident age-related macular degeneration: the three continent age-related macular degeneration consortium.	Genetic association study	progression	n	NA	NA	NA	NA
25015356	10.1167/iovs.14-14494	2014	Courtenay, MD	Set-based joint test of interaction between SNPs in the VEGF pathway and exogenous estrogen finds association with age-related macular degeneration.	Genetic association study	phenotype	VEGFA	n	NA	NA	y
25074767	10.1167/iovs.14-14299	2014	Ristau, T	Nongenetic risk factors for neovascular age-related macular degeneration.	Genetic association study	phenotype	CFH, ARMS2/HTRA1	n	NA	NA	y
25074778	10.1167/iovs.14-14126	2014	Keenan, TDL	Age-dependent changes in heparan sulfate in human Bruch's membrane: implications for age-related macular degeneration.	Experimental study	metabolism, locus	NA	NA	CFH	human donor eyes	y
24634144	10.1093/hmg/ddu114	2014	Li, MY	Comprehensive analysis of gene expression in human retina and supporting tissues.	Genetic association study, Experimental study	expression	n	NA	n	human donor eyes	NA
24428835	10.1111/aos.12341	2014	Helisalmi, S	ADAMTS9 locus associates with increased risk of wet AMD.	Genetic association study	phenotype	ADAMTS9-AS2	y	NA	NA	y
24970616	10.1007/s00417-014-2690-7	2014	Dietzel, M	The contribution of genetic factors to phenotype and progression of drusen in early age-related macular degeneration.	Genetic association study	progression	CFH, ARMS2/HTRA1, ABCA1	n	NA	NA	y
24799364	10.1101/cshperspect.a017194	2014	Crabb, JW	The proteomics of drusen.	Review article	NA	NA	NA	NA	NA	NA
24906858	10.1167/iovs.13-13684	2014	Hoffman, JD	Rare complement factor H variant associated with age-related macular degeneration in the Amish.	Genetic association study	phenotype	n	NA	NA	NA	NA
24704580	10.1016/j.preteyeres.2014.03.002	2014	Pikuleva, IA	Cholesterol in the retina: the best is yet to come.	Review article	NA	NA	NA	NA	NA	NA
24727260	10.1016/j.ajo.2014.04.005	2014	Gliem, M	Choroidal changes associated with Bruch membrane pathology in pseudoxanthoma elasticum.	Clinical study	phenotype	NA	NA	NA	NA	NA
24829491	10.3945/ajcn.113.071563	2014	Koo, E	Macular xanthophylls, lipoprotein-related genes, and age-related macular degeneration.	Review article	NA	NA	NA	NA	NA	NA
24953666	10.1111/aos.12452	2014	Askou, AL	Development of gene therapy for treatment of age-related macular degeneration.	Experimental study	treatment	NA	NA	n	animal	NA
24526414	10.1007/s11357-014-9627-2	2014	Chu, XK	In-depth analyses unveil the association and possible functional involvement of novel RAD51B polymorphisms in age-related macular degeneration.	Genetic association study, Experimental study	phenotype, locus	RAD51B	n	RAD51B	cells	y
24812550	10.1167/iovs.14-14047	2014	Owen, LA	FLT1 genetic variation predisposes to neovascular AMD in ethnically diverse populations and alters systemic FLT1 expression.	Genetic association study, Experimental study	phenotype, locus	FLT1, VEGFA, VASH1	n	FLT1	other	mixed
24866319	10.1038/srep05081	2014	Lo, MT	Detecting a weak association by testing its multiple perturbations: a data mining approach.	Genetic association study	phenotype	n	NA	NA	NA	NA
24797388	10.1371/journal.pone.0096371	2014	Pauly, D	A novel antibody against human properdin inhibits the alternative complement system and specifically detects properdin from blood samples.	Experimental study	treatment	NA	NA	n	other	NA
24781946	10.1167/iovs.14-14059	2014	Miyake, M	Choroidal neovascularization in eyes with choroidal vascular hyperpermeability.	Genetic association study	phenotype	n	NA	NA	NA	NA
24558195	10.1096/fj.13-248021	2014	Ablonczy, Z	Progressive dysfunction of the retinal pigment epithelium and retina due to increased VEGF-A levels.	Experimental study	locus	NA	NA	VEGFA	animal	y
24736606	10.1371/journal.pone.0094165	2014	Duvvari, MR	Analysis of rare variants in the C3 gene in patients with age-related macular degeneration.	Genetic association study	phenotype	C3	n	NA	NA	y
24622760	10.3238/arztebl.2014.0133	2014	Weber, BHF	The role of the complement system in age-related macular degeneration.	Review article	NA	NA	NA	NA	NA	NA
24400796	10.1021/pr400751k	2014	Kang, GY	Exosomal proteins in the aqueous humor as novel biomarkers in patients with neovascular age-related macular degeneration.	Experimental study	metabolism	NA	NA	n	cells, biosamples	NA
24467558	10.3109/09286586.2013.867512	2014	Klein, R	Harmonizing the classification of age-related macular degeneration in the three-continent AMD consortium.	Clinical study	phenotype	NA	NA	NA	NA	NA
24498017	10.1371/journal.pone.0087047	2014	Seddon, JM	Three new genetic loci (R1210C in CFH, variants in COL8A1 and RAD51B) are independently related to progression to advanced macular degeneration.	Genetic association study	progression	n	NA	NA	NA	NA
25436140	10.1155/2014/281010	2014	Sodi, A	Ocular surface temperature in age-related macular degeneration.	Clinical study	phenotype	NA	NA	NA	NA	NA
25132797	10.2174/1389202915666140516204512	2014	Anand, A	Using current data to define new approach in age related macular degeneration: need to accelerate translational research.	Review article	NA	NA	NA	NA	NA	NA
25109799	10.2174/1566524014666140811113606	2014	SanGiovanni, JP	Application and interpretation of genome-wide association (GWA) studies for informing pharmacogenomic research - examples from the field of age-related macular degeneration.	Experimental study	treatment	NA	NA	n	other	NA
25165703	10.1155/2014/450386	2014	Zhang, J	Gene ontology and KEGG enrichment analyses of genes related to age-related macular degeneration.	Experimental study	other	NA	NA	n	other	NA
25101280	10.1155/2014/413150	2014	Ersoy, L	Nutritional risk factors for age-related macular degeneration.	Clinical study	treatment	NA	NA	NA	NA	NA
24346170	10.1167/iovs.13-13216	2014	Meyers, KJ	Genetic evidence for role of carotenoids in age-related macular degeneration in the Carotenoids in Age-Related Eye Disease Study (CAREDS).	Genetic association study	phenotype	many	n	NA	NA	n
10.1016/j.ophtha.2014.01.002	10.1016/j.ophtha.2014.01.002	2014	Islam, FMA	Dietary patterns and their associations with age-related macular degeneration: the Melbourne collaborative cohort study.	Clinical study	treatment	NA	NA	NA	NA	NA
25156067	10.1007/s00018-014-1709-x	2014	Malek, G	Emerging roles for nuclear receptors in the pathogenesis of age-related macular degeneration	Review article	NA	NA	NA	NA	NA	NA
25034031	10.1016/j.molimm.2014.06.032	2014	Schramm, EC	Genetic variants in the complement system predisposing to age-related macular degeneration: A review	Review article	NA	NA	NA	NA	NA	NA
25111812	10.1016/j.bbrc.2014.08.013	2014	Horie-Inoue, K	Genomic aspects of age-related macular degeneration	Review article	NA	NA	NA	NA	NA	NA
25032678	10.3390/genes5030518	2014	Bailey, JNC	The Impact of the Human Genome Project on Complex Disease	Review article	NA	NA	NA	NA	NA	NA
25014751	10.1097/ICU.0000000000000090	2014	Mackey, DA	Genome-wide association study success in ophthalmology	Review article	NA	NA	NA	NA	NA	NA
24993325	10.1038/eye.2014.141	2014	Gibson, JM	25th RCOphth Congress, President's Session paper: 25 years of progress in medical retina	Review article	NA	NA	NA	NA	NA	NA
24581182	10.1111/joim.12227	2014	Cheung, CMG	Is age-related macular degeneration a manifestation of systemic disease? New prospects for early intervention and treatment	Review article	NA	NA	NA	NA	NA	NA
25058632	10.1097/OPX.0000000000000337	2014	Fletcher, EL	Age-Related Macular Degeneration: What's New and on the Horizon	Review article	NA	NA	NA	NA	NA	NA
24917882	10.3389/fgene.2014.00162	2014	Schrodi, SJ	Genetic-based prediction of disease traits: prediction is very difficult, especially about the future	Review article	NA	NA	NA	NA	NA	NA
24691477	10.1172/JCI71029	2014	Holz, FG	Recent developments in the treatment of age-related macular degeneration	Review article	NA	NA	NA	NA	NA	NA
24702844	10.1016/j.crvi.2013.12.003	2014	Calippe, B	Complement factor H and related proteins in age-related macular degeneration	Review article	NA	NA	NA	NA	NA	NA
24291204	10.1016/j.exer.2013.11.009	2014	Wang, GF	Chromosome 10q26 locus and age-related macular degeneration: A progress update	Review article	NA	NA	NA	NA	NA	NA
25276841	10.1155/2014/483960	2014	Kawa, MP	Complement System in Pathogenesis of AMD: Dual Player in Degeneration and Protection of Retinal Tissue	Review article	NA	NA	NA	NA	NA	NA
24112216	10.1111/ceo.12235	2014	Baird, PN	How genetic studies have advanced our understanding of age-related macular degeneration and their impact on patient care: a review	Review article	NA	NA	NA	NA	NA	NA
24773320	10.1146/annurev-genom-090413-025610	2014	Fritsche, LG	Age-Related Macular Degeneration: Genetics and Biology Coming Together	Review article	NA	NA	NA	NA	NA	NA
24335201	10.1159/000356513	2014	Langford-Smith, A	The Role of Complement in age-Related Macular Degeneration : Heparan Sulphate, a ZIP Code for Complement Factor H?	Review article	NA	NA	NA	NA	NA	NA
25478207	10.1155/2014/582842	2014	Cascella, R	Age-Related Macular Degeneration: Insights into Inflammatory Genes	Review article	NA	NA	NA	NA	NA	NA
24105633	10.1002/path.4266	2014	Campagne, MV	\Mechanisms of age-related macular degeneration and therapeutic opportunities	Review article	NA	NA	NA	NA	NA	NA
25502747	10.1101/cshperspect.a017160	2015	Wiley, LA	Stem Cells as Tools for Studying the Genetics of Inherited Retinal Degenerations	Review article	methods	NA	NA	NA	NA	NA
26614632	10.1136/bjophthalmol-2015-306806	2015	Ersoy, L	Extramacular drusen are highly associated with age-related macular degeneration, but not with CFH and ARMS2 genotypes.	Genetic association study	phenotype	CFH, ARMS2/HTRA1	n	NA	NA	y
26742632	10.1016/j.imbio.2015.11.007	2015	Campagne, MV	Age-related macular degeneration: Complement in action.	Review article	NA	NA	NA	NA	NA	NA
26686680	10.1007/s10654-015-0098-2	2015	Delcourt, C	Ophthalmic epidemiology in Europe: the "European Eye Epidemiology" (E3) consortium.	Review article	NA	NA	NA	NA	NA	NA
26493035	10.1038/eye.2015.204	2015	Warwick, A	A rare penetrant TIMP3 mutation confers relatively late onset choroidal neovascularisation which can mimic age-related macular degeneration.	Genetic association study	phenotype	n	NA	NA	NA	NA
26620591	10.1016/j.jaci.2015.09.051	2015	Barreto-Luis, A	Genome-wide association study in Spanish identifies ADAM metallopeptidase with thrombospondin type 1 motif, 9 (ADAMTS9), as a novel asthma susceptibility gene.	Referencing only	NA	NA	NA	NA	NA	NA
26332911	10.3109/13816810.2015.1020557	2015	Tateno, Y	Risk Factors for Second Eye Involvement in Eyes with Unilateral Polypoidal Choroidal Vasculopathy.	Genetic association study	phenotype	CFH, ARMS2/HTRA1	n	NA	NA	y
26385991	10.1042/BJ20150601	2015	Ciferri, C	The trimeric serine protease HtrA1 forms a cage-like inhibition complex with an anti-HtrA1 antibody.	Experimental study	treatment	NA	NA	ARMS2/HTRA1	other	y
26677855	10.1371/journal.pgen.1005728	2015	Fortney, K	Genome-Wide Scan Informed by Age-Related Disease Identifies Loci for Exceptional Human Longevity.	Referencing only	NA	NA	NA	NA	NA	NA
26641553	10.1167/iovs.15-17035	2015	Paun, CC	Genetic Variants and Systemic Complement Activation Levels Are Associated With Serum Lipoprotein Levels in Age-Related Macular Degeneration.	Genetic association study	metabolism	LIPC, CETP, APOE, FADS1, LPL, ABCA1	y	NA	NA	y
26152901	10.1111/aos.12790	2015	Garcia, M	CFH polymorphisms in a Northern Spanish population with neovascular and dry forms of age-related macular degeneration.	Genetic association study	phenotype	n	NA	NA	NA	NA
26435335	10.1016/j.ophtha.2015.08.028	2015	Al-Holou, SN	The Association of Statin Use with Age-Related Macular Degeneration Progression: The Age-Related Eye Disease Study 2 Report Number 9.	Clinical study	treatment	NA	NA	NA	NA	NA
26468283	10.1074/jbc.M115.669226	2015	Haapasalo, K	Complement Factor H Binds to Human Serum Apolipoprotein E and Mediates Complement Regulation on High Density Lipoprotein Particles.	Experimental study	locus, metabolism	NA	NA	CFH	biosamples	y
26310622	10.1093/hmg/ddv346	2015	Friedrich, U	Synonymous variants in HTRA1 implicated in AMD susceptibility impair its capacity to regulate TGF-ß signaling.	Experimental study	locus	NA	NA	ARMS2/HTRA1, TGFBR1	other	y
26542071	10.1038/srep16204	2015	Miyake, M	Pachychoroid neovasculopathy and age-related macular degeneration.	Genetic association study	phenotype	n	NA	NA	NA	NA
26650722	10.3791/53382	2015	McHarg, S	Enrichment of Bruch's Membrane from Human Donor Eyes.	Review article	NA	NA	NA	NA	NA	NA
26551330	10.1167/iovs.15-16989	2015	Schick, T	Phenotype Characteristics of Fellow Eyes in Patients With Early Onset of Neovascular Age-Related Macular Degeneration.	Clinical study	phenotype	NA	NA	NA	NA	NA
26359312	10.1124/jpet.115.227223	2015	Le, KN	A mechanistic pharmacokinetic/pharmacodynamic model of factor D inhibition in cynomolgus monkeys by lampalizumab for the treatment of geographic atrophy.	Experimental study	treatment	NA	NA	n	animal	NA
26337002	10.1016/j.ophtha.2015.07.032	2015	Akagi-Kurashige, Y	MMP20 and ARMS2/HTRA1 Are Associated with Neovascular Lesion Size in Age-Related Macular Degeneration.	Genetic association study	phenotype	n	NA	NA	NA	NA
26467978	10.1186/s12859-015-0760-4	2015	Hall, JB	Estimating cumulative pathway effects on risk for age-related macular degeneration using mixed linear models.	Genetic association study	phenotype	n	NA	NA	NA	NA
26501415	10.1167/iovs.15-17432	2015	Triebwasser, MP	Rare Variants in the Functional Domains of Complement Factor H Are Associated With Age-Related Macular Degeneration.	Genetic association study	metabolism, phenotype	CFH	n	NA	NA	y
25986585	10.1016/j.ejpb.2015.04.039	2015	Grassmann, F	The genetics of age-related macular degeneration (AMD)--Novel targets for designing treatment options?	Review article	NA	NA	NA	NA	NA	NA
25894836	10.1111/ceo.12540	2015	Grosso, A	Genotype-directed therapy and age-related-macular degeneration: a cautionary note.	Referencing only	NA	NA	NA	NA	NA	NA
26215151	10.1007/s10384-015-0394-0	2015	Miyake, M	Complement factor H R1210C among Japanese patients with age-related macular degeneration.	Genetic association study	phenotype	CFH	n	NA	NA	y
26149093	10.1016/j.exer.2015.05.016	2015	Yu, MZ	Deficiency of CC chemokine ligand 2 and decay-accelerating factor causes retinal degeneration in mice.	Experimental study	locus, metabolism	NA	NA	CCL2, DAF1	animal	n
26113213	10.1016/j.preteyeres.2015.06.004	2015	Nazari, H	Stem cell based therapies for age-related macular degeneration: The promises and the challenges.	Review article	NA	NA	NA	NA	NA	NA
26081444	10.1016/j.ophtha.2015.05.012	2015	Ma, L	Association of Genetic Variants with Polypoidal Choroidal Vasculopathy: A Systematic Review and Updated Meta-analysis.	Genetic association study	phenotype	n	NA	NA	NA	NA
25795913	10.1136/bjophthalmol-2014-306535	2015	Steinberg, JS	Reticular drusen in eyes with high-risk characteristics for progression to late-stage age-related macular degeneration.	Clinical study	phenotype	NA	NA	NA	NA	NA
26255974	10.1038/srep12875	2015	Simonett, JM	A Validated Phenotyping Algorithm for Genetic Association Studies in Age-related Macular Degeneration.	Genetic association study	phenotype	n	NA	NA	NA	NA
26067391	10.1080/15592294.2015.1060388	2015	Oliver, VF	Differential DNA methylation identified in the blood and retina of AMD patients.	Genetic association study	expression	n	NA	NA	NA	NA
26275133	10.1167/iovs.14-16020	2015	Miyake, M	The Contribution of Genetic Architecture to the 10-Year Incidence of Age-Related Macular Degeneration in the Fellow Eye.	Genetic association study	progression	n	NA	NA	NA	NA
26305533	10.1167/iovs.15-17343	2015	Breukink, MB	Genomic Copy Number Variations of the Complement Component C4B Gene Are Associated With Chronic Central Serous Chorioretinopathy.	Referencing only	NA	NA	NA	NA	NA	NA
26069235	10.1161/ATVBAHA.114.304706	2015	Hansen, ML	Proteome analysis of human arterial tissue discloses associations between the vascular content of small leucine-rich repeat proteoglycans and pulse wave velocity.	Referencing only	NA	NA	NA	NA	NA	NA
25944849	10.1177/0269881115584470	2015	Dima, D	Polygenic risk scores in imaging genetics: Usefulness and applications.	Referencing only	NA	NA	NA	NA	NA	NA
26207622	10.1371/journal.pone.0134107	2015	Osthoff, M	Association Study of Mannose-Binding Lectin Levels and Genetic Variants in Lectin Pathway Proteins with Susceptibility to Age-Related Macular Degeneration: A Case-Control Study.	Genetic association study	metabolism	MBL2, FCN2	n	NA	NA	n
26171855	10.1371/journal.pone.0132771	2015	Woo, SJ	Analysis of Genetic and Environmental Risk Factors and Their Interactions in Korean Patients with Age-Related Macular Degeneration.	Genetic association study	phenotype	n	NA	NA	NA	NA
26217379	10.3389/fgene.2015.00238	2015	Morrison, MA	Ancestry of the Timorese: age-related macular degeneration associated genotype and allele sharing among human populations from throughout the world.	Genetic association study	phenotype	n	NA	NA	NA	NA
26176866	10.1167/iovs.15-16533	2015	Shen, L	Differences in the Genetic Susceptibility to Age-Related Macular Degeneration Clinical Subtypes.	Genetic association study	phenotype	n	NA	NA	NA	NA
26218915	10.1167/iovs.15-17009	2015	Keenan, TDL	Assessment of Proteins Associated With Complement Activation and Inflammation in Maculae of Human Donors Homozygous Risk at Chromosome 1 CFH-to-F13B.	Experimental study	locus	NA	NA	CFH	human donor eyes	y
25880396	10.1001/jamaophthalmol.2015.0814	2015	Ferrara, D	Phenotypic Characterization of Complement Factor H R1210C Rare Genetic Variant in Age-Related Macular Degeneration.	Genetic association study	phenotype	CFH	n	NA	NA	y
25788521	10.1093/hmg/ddv091	2015	Kavanagh, D	Rare genetic variants in the CFI gene are associated with advanced age-related macular degeneration and commonly result in reduced serum factor I levels.	Genetic association study	locus	CFI	n	NA	NA	y
25986072	10.1136/jmedgenet-2015-103130	2015	Pras, E	Rare genetic variants in Tunisian Jewish patients suffering from age-related macular degeneration.	Genetic association study	phenotype	n	NA	NA	NA	NA
25893795	10.1007/s00439-015-1552-7	2015	Butler, JM	A missense variant in CST3 exerts a recessive effect on susceptibility to age-related macular degeneration resembling its association with Alzheimer's disease.	Genetic association study	phenotype	CST3	n	NA	NA	n
26150894	10.1186/s13073-015-0183-x	2015	Radeke, MJ	Restoration of mesenchymal retinal pigmented epithelial cells by TGFß pathway inhibitors: implications for age-related macular degeneration.	Experimental study	metabolism	NA	NA	n	cells	NA
25991857	10.1073/pnas.1424391112	2015	Toomey, CB	Regulation of age-related macular degeneration-like pathology by complement factor H.	Experimental study	locus	NA	NA	CFH	animal	y
25680934	10.1007/s12017-015-8342-1	2015	Grassmann, F	A Candidate Gene Association Study Identifies DAPL1 as a Female-Specific Susceptibility Locus for Age-Related Macular Degeneration (AMD).	Genetic association study	phenotype	DAPL1	n	NA	NA	n
25962167	10.1371/journal.pone.0126636	2015	Grassmann, F	Clinical and genetic factors associated with progression of geographic atrophy lesions in age-related macular degeneration.	Genetic association study	progression	n	NA	NA	NA	NA
25802332	10.1074/jbc.M115.645903	2015	Li, YF	Iron-induced Local Complement Component 3 (C3) Up-regulation via Non-canonical Transforming Growth Factor (TGF)-ß Signaling in the Retinal Pigment Epithelium.	Experimental study	locus, metabolism	NA	NA	C3, TGFBR1	cells	y
25950802	10.1371/journal.pone.0125548	2015	SanGiovanni, JP	Netrin-1 - DCC Signaling Systems and Age-Related Macular Degeneration.	Genetic association study	phenotype	NTN1	n	NA	NA	n
25957687	10.1016/j.cell.2015.03.023	2015	Ait-Ali, N	Rod-derived cone viability factor promotes cone survival by stimulating aerobic glycolysis.	Experimental study	locus	NA	NA	BSG1, GLUT1	cells	n
25770910	10.1016/j.matbio.2015.03.001	2015	Dubail, J	Insights on ADAMTS proteases and ADAMTS-like proteins from mammalian genetics.	Review article	NA	NA	NA	NA	NA	NA
25668385	10.1016/j.preteyeres.2015.01.005	2015	Yang, HJ	Vision from next generation sequencing: multi-dimensional genome-wide analysis for producing gene regulatory networks underlying retinal development, aging and disease.	Review article	NA	NA	NA	NA	NA	NA
25627090	10.1097/IAE.0000000000000417	2015	Chong, EW	Age-related macular degeneration phenotypes associated with mutually exclusive homozygous risk variants in CFH and HTRA1 genes.	Genetic association study	phenotype	CFH, ARMS2/HTRA1	y	NA	NA	y
25763762	10.1007/s00414-015-1165-7	2015	Pombar-Gomez, M	Potential relationship between single nucleotide polymorphisms used in forensic genetics and diseases or other traits in European population.	Referencing only	NA	NA	NA	NA	NA	NA
25688879	10.1016/j.gene.2015.02.039	2015	Yu, QQ	Nonsynonymous single nucleotide polymorphisms in the complement component 3 gene are associated with risk of age-related macular degeneration: a meta-analysis.	Genetic association study	phenotype	C3	n	NA	NA	y
25938061	10.3980/j.issn.2222-3959.2015.02.31	2015	Dong, Y	Association between SERPING1 rs2511989 polymorphism and age-related macular degeneration: Meta-analysis.	Genetic association study	phenotype	SERPING1	n	NA	NA	n
25881145	10.1186/s12886-015-0019-x	2015	Beykin, G	Bevacizumab treatment for neovascular age-related macular degeneration in the setting of a clinic: "real life" long-term outcome.	Genetic association study	treatment	CFH, ARMS2/HTRA1, C3	n	NA	NA	y
25655794	10.1167/iovs.14-15841	2015	Seddon, JM	Risk Prediction for Progression of Macular Degeneration: 10 Common and Rare Genetic Variants, Demographic, Environmental, and Macular Covariates.	Genetic association study	progression	n	NA	NA	NA	NA
25872646	10.1038/ncomms7687	2015	Huang, LZ	Whole-exome sequencing implicates UBE3D in age-related macular degeneration in East Asian populations.	Genetic association study, Experimental study	phenotype, locus	n	NA	UBE3D	animal	n
25124732	10.1111/bjd.13340	2015	Hebert, HL	Identification of loci associated with late-onset psoriasis using dense genotyping of immune-related regions.	Referencing only	NA	NA	NA	NA	NA	NA
25820866	10.1038/srep09497	2015	Ma, L	Association of PEDF polymorphisms with age-related macular degeneration and polypoidal choroidal vasculopathy: a systematic review and meta-analysis.	Review article	genetical	NA	NA	NA	NA	NA
25800435	10.1038/srep09424	2015	Liu, K	Ethnic differences in the association of SERPING1 with age-related macular degeneration and polypoidal choroidal vasculopathy.	Genetic association study	phenotype	SERPING1	n	NA	NA	n
25775051	10.1038/srep09144	2015	Indaram, M	7-Ketocholesterol increases retinal microglial migration, activation, and angiogenicity: a potential pathogenic mechanism underlying age-related macular degeneration.	Experimental study	metabolism	NA	NA	n	animal	NA
25665771	10.1016/j.humimm.2015.01.010	2015	Pappas, D	HLA class II genotypes are not associated with age related macular degeneration in a case-control, population-based study.	Genetic association study	phenotype	HLA-DRB1, -DQA1, -DQB1, -DPB1	n	NA	NA	n
25893111	10.3390/jcm4020304	2015	Chavali, VRM	Association of OCT derived drusen measurements with AMD associated-genotypic SNPs in Amish population.	Genetic association study	phenotype	n	NA	NA	NA	NA
25626968	10.1167/iovs.14-15334	2015	Vessey, KA	Assessment of retinal function and morphology in aging Ccl2 knockout mice.	Experimental study	locus	NA	NA	CCL2	animal	n
28532374	10.1146/annurev-vision-082114-035609	2015	Grassmann, F	What Does Genetics Tell Us About Age-Related Macular Degeneration?	Review article	NA	NA	NA	NA	NA	NA
26617902		2015	Yu, Y	COL8A1 rs13095226 polymorphism shows no association with neovascular age-related macular degeneration or polypoidal choroidal vasculopathy in Chinese subjects.	Genetic association study	phenotype	COL8A1	y	NA	NA	y
24303777	10.3109/13816810.2013.858753	2015	Su, Y	Three Variants of or near VEGF-A Gene are Not Associated with Neovascular Age-Related Macular Degeneration and Polypoidal Choroidal Vasculopathy in a Han Chinese Population.	Genetic association study	phenotype	VEGFA	y	NA	NA	y
25883802	10.1155/2015/821918	2015	Fang, K	Joint Effect of CFH and ARMS2/HTRA1 Polymorphisms on Neovascular Age-Related Macular Degeneration in Chinese Population.	Genetic association study	phenotype	n	NA	NA	NA	NA
25613099	10.3233/JAD-142721	2015	Moreno-Grau, S	Evaluation of Candidate Genes Related to Neuronal Apoptosis in Late-Onset Alzheimer’s Disease.	Referencing only	NA	NA	NA	NA	NA	NA
25629512	10.1038/ncomms7063	2015	Cheng, CY	New loci and coding variants confer risk for age-related macular degeneration in East Asians.	Genetic association study	phenotype	n	NA	NA	NA	NA
26282832	10.1016/j.mam.2015.08.005	2015	Whitcomb, EA	Dietary glycemia as a determinant of health and longevity	Review article	NA	NA	NA	NA	NA	NA
25536112	10.1016/j.ejpb.2014.12.022	2015	Solinis, MA	Treatment of ocular disorders by gene therapy	Review article	NA	NA	NA	NA	NA	NA
25804937	10.1016/j.molimm.2015.02.032	2015	McHarg, S	Age-related macular degeneration and the role of the complement system	Review article	NA	NA	NA	NA	NA	NA
26088679	10.1038/eye.2015.100	2015	Ratnayaka, JA	Dementia of the eye: the role of amyloid beta in retinal degeneration	Review article	NA	NA	NA	NA	NA	NA
25953951	10.1101/gr.187450.114	2015	Buchner, DA	Contrasting genetic architectures in different mouse reference populations used for studying complex traits	Review article	NA	NA	NA	NA	NA	NA
25232026	10.1136/bjophthalmol-2014-305339	2015	Alten, F	Current knowledge on reticular pseudodrusen in age-related macular degeneration	Review article	NA	NA	NA	NA	NA	NA
26239448	10.3390/jcm4050782	2015	Wong, CW	Polypoidal Choroidal Vasculopathy in Asians	Review article	NA	NA	NA	NA	NA	NA
26239453	10.3390/jcm4050874	2015	Gourier, HCY	Can Novel Treatment of Age-Related Macular Degeneration Be Developed by Better Understanding of Sorsby's Fundus Dystrophy	Review article	NA	NA	NA	NA	NA	NA
25645700	10.1016/j.ygeno.2015.01.008	2015	Tian, LF	Transcriptome of the human retina, retinal pigmented epithelium and choroid	Review article	NA	NA	NA	NA	NA	NA
25637656	10.1016/j.abb.2015.01.019	2015	Tian, Y	Lutein and Factor D: Two intriguing players in the field of age-related macular degeneration	Review article	NA	NA	NA	NA	NA	NA
25596882	10.1016/j.survophthal.2014.11.002	2015	Fauser, S	Genetic predictive biomarkers of anti-VEGF treatment response in patients with neovascular age-related macular degeneration	Review article	NA	NA	NA	NA	NA	NA
25586104	10.1111/aos.12650	2015	Schmidl, D	Nutritional supplements in age-related macular degeneration	Review article	NA	NA	NA	NA	NA	NA
25495259	10.1111/joim.12338	2015	Liszewski, MK	Complement regulators in human disease: lessons from modern genetics	Review article	NA	NA	NA	NA	NA	NA
26239128	10.3390/jcm4020282	2015	Brandl, C	Tapping Stem Cells to Target AMD: Challenges and Prospects	Review article	NA	NA	NA	NA	NA	NA
25339628	10.1111/joim.12320	2015	Milani, L	An epidemiological perspective of personalized medicine: the Estonian experience	Review article	NA	NA	NA	NA	NA	NA
24911983	10.3109/02713683.2014.925933	2015	Kaarniranta, K	Estrogen Signalling in the Pathogenesis of Age-Related Macular Degeneration	Review article	NA	NA	NA	NA	NA	NA
26237026	10.3390/jcm4010172	2015	Celkova, L	NLRP3 Inflammasome and Pathobiology in AMD	Review article	NA	NA	NA	NA	NA	NA
25729613	10.3390/jcm4010018	2015	Clark, SJ	Role of Factor H and Related Proteins in Regulating Complement Activation in the Macula, and Relevance to Age-Related Macular Degeneration	Review article	NA	NA	NA	NA	NA	NA
25873768	10.1155/2015/673090	2015	Madeira, MH	Contribution of Microglia-Mediated Neuroinflammation to Retinal Degenerative Diseases	Review article	NA	NA	NA	NA	NA	NA
27989757	10.1016/j.exer.2016.12.006	2016	Iannaccone, A	Retinal pigment epithelium and microglia express the CD5 antigen-like protein, a novel autoantigen in age-related macular degeneration.	Experimental study	metabolism	NA	NA	CD5L	cells, biosamples	n
27420564	10.1080/02713683.2016.1196708	2016	Popp, NA	No Sex Differences in the Frequencies of Common Single Nucleotide Polymorphisms Associated with Age-Related Macular Degeneration.	Genetic association study	phenotype	n	NA	NA	NA	NA
28005671	10.1097/IAE.0000000000001325	2016	Tong, YH	HYPERSPECTRAL AUTOFLUORESCENCE IMAGING OF DRUSEN AND RETINAL PIGMENT EPITHELIUM IN DONOR EYES WITH AGE-RELATED MACULAR DEGENERATION.	Experimental study	other	NA	NA	n	human donor eyes	NA
27881906		2016	Chintalapudi, SR	Genetic and immunohistochemical analysis of HSPA5 in mouse and human retinas.	Experimental study	locus	NA	NA	HSPA5	human donor eyes, animal	n
27657855	10.1001/jamaophthalmol.2016.3519	2016	Seddon, JM	Histopathological Insights Into Choroidal Vascular Loss in Clinically Documented Cases of Age-Related Macular Degeneration.	Experimental study	metabolism	NA	NA	n	human donor eyes	NA
27768796	10.1167/iovs.15-18816	2016	Buitendijk, GHS	Epidemiology of Reticular Pseudodrusen in Age-Related Macular Degeneration: The Rotterdam Study.	Genetic association study	phenotype	n	NA	NA	NA	NA
27755538	10.1371/journal.pmed.1002146	2016	Sofat, R	Circulating Apolipoprotein E Concentration and Cardiovascular Disease Risk: Meta-analysis of Results from Three Studies.	Referencing only	NA	NA	NA	NA	NA	NA
27687499	10.1038/srep33974	2016	Dubail, J	Impaired ADAMTS9 secretion: A potential mechanism for eye defects in Peters Plus Syndrome.	Genetic association study, Experimental study	phenotype, locus	ADAMTS9-AS2	n	ADAMTS9-AS2, B3GLCT	cells	y
27643879	10.1371/journal.pone.0162296	2016	Velazquez-Villoria, A	Evaluation of 10 AMD Associated Polymorphisms as a Cause of Choroidal Neovascularization in Highly Myopic Eyes.	Genetic association study	phenotype	CFI, COL8A1, LIPC, APOE	y	NA	NA	y
27755968		2016	Shen, JH	Association of lipids with age-related macular degeneration.	Review article	NA	NA	NA	NA	NA	NA
27459452	10.2105/AJPH.2016.303317	2016	Kang, JH	Contribution of the Nurses' Health Study to the Epidemiology of Cataract, Age-Related Macular Degeneration, and Glaucoma.	Review article	NA	NA	NA	NA	NA	NA
26848857	10.3109/13816810.2015.1045525	2016	Tsiloulis, AN	Genetic variants in complement pathway and ARMS2/HTRA1 genes and risk of age-related macular degeneration in a homogeneous population from central Greece.	Referencing only	NA	NA	NA	NA	NA	NA
27576376	10.1186/s12864-016-2871-3	2016	Woo, HJ	Genotype distribution-based inference of collective effects in genome-wide association studies: insights to age-related macular degeneration disease mechanism.	Genetic association study	phenotype	n	NA	NA	NA	NA
27572114	10.1038/srep31531	2016	Wagner, EK	Mapping rare, deleterious mutations in Factor H: Association with early onset, drusen burden, and lower antigenic levels in familial AMD.	Genetic association study	phenotype	CFH	n	NA	NA	y
27416785	10.1186/s12881-016-0311-5	2016	Polley, S	Analysis of copy number variation at DMBT1 and age-related macular degeneration.	Genetic association study	phenotype	ARMS2/HTRA1	n	NA	NA	y
27374485	10.1038/srep29046	2016	Grunin, M	Transcriptome Analysis on Monocytes from Patients with Neovascular Age-Related Macular Degeneration.	Experimental study	expression	NA	NA	n	cells	NA
27094371	10.1016/j.preteyeres.2016.04.002	2016	Wong, CW	Age-related macular degeneration and polypoidal choroidal vasculopathy in Asians.	Review article	NA	NA	NA	NA	NA	NA
26733291	10.1038/ejhg.2015.247	2016	Jorgenson, E	Common coding variants in the HLA-DQB1 region confer susceptibility to age-related macular degeneration.	Genetic association study	phenotype	HLA-locus	n	NA	NA	n
27258093	10.1371/journal.pone.0144367	2016	Saksens, NTM	Analysis of Risk Alleles and Complement Activation Levels in Familial and Non-Familial Age-Related Macular Degeneration.	Genetic association study	phenotype, metabolism	n	NA	NA	NA	NA
27039021	10.1016/j.ophtha.2016.02.009	2016	Greferath, U	Correlation of Histologic Features with In Vivo Imaging of Reticular Pseudodrusen.	Clinical study	phenotype	NA	NA	NA	NA	NA
27144842	10.1371/journal.pone.0154800	2016	Fernandez-Navarro, J	Neuroprotective Effects of Low-Dose Statins in the Retinal Ultrastructure of Hypercholesterolemic Rabbits.	Experimental study	treatment	NA	NA	n	animal	NA
27199657	10.3389/fncel.2016.00103	2016	Jones, BW	Retinal Remodeling and Metabolic Alterations in Human AMD.	Experimental study	metabolism	NA	NA	n	cells	NA
27090374	10.1186/s12974-016-0548-0	2016	Grassmann, F	Multiallelic copy number variation in the complement component 4A (C4A) gene is associated with late-stage age-related macular degeneration (AMD).	Genetic association study	phenotype	C4	n	NA	NA	n
27015561	10.18632/oncotarget.8280	2016	Menard, C	MicroRNA signatures in vitreous humour and plasma of patients with exudative AMD.	Genetic association study	phenotype	n	NA	NA	NA	NA
27116668	10.1167/iovs.15-17639	2016	Kaewkhaw, R	Treatment Paradigms for Retinal and Macular Diseases Using 3-D Retina Cultures Derived From Human Reporter Pluripotent Stem Cell Lines.	Review article	NA	NA	NA	NA	NA	NA
27064391	10.1167/iovs.IOVS-15-18677	2016	Chen, LJ	Identification of PGF as a New Gene for Neovascular Age-Related Macular Degeneration in a Chinese Population.	Genetic association study	phenotype	VEGFA, VEGFB, PGF	y	NA	NA	y
26854823	10.1016/j.exer.2016.01.018	2016	Ferrington, DA	Increased retinal mtDNA damage in the CFH variant associated with age-related macular degeneration.	Genetic association study	phenotype	n	NA	NA	NA	NA
26441265	10.1097/IAE.0000000000000756	2016	Schick, T	HISTORY OF SUNLIGHT EXPOSURE IS A RISK FACTOR FOR AGE-RELATED MACULAR DEGENERATION.	Clinical study	epidemiological	NA	NA	NA	NA	NA
26961928	10.3945/ajcn.115.117606	2016	Merle, BMJ	Dietary folate, B vitamins, genetic susceptibility and progression to advanced nonexudative age-related macular degeneration with geographic atrophy: a prospective cohort study.	Genetic association study	treatment, progression	n	NA	NA	NA	NA
27007659	10.1371/journal.pone.0152047	2016	Duvvari, MR	Whole Exome Sequencing in Patients with the Cuticular Drusen Subtype of Age-Related Macular Degeneration.	Genetic association study	phenotype	n	NA	NA	NA	NA
27077128	10.1016/j.ebiom.2016.01.033	2016	Vavvas, DG	Regression of Some High-risk Features of Age-related Macular Degeneration (AMD) in Patients Receiving Intensive Statin Treatment.	Clinical study	treatment	NA	NA	NA	NA	NA
26912740	10.15252/emmm.201505613	2016	Marneros, AG	Increased VEGF-A promotes multiple distinct aging diseases of the eye through shared pathomechanisms.	Experimental study	metabolism	NA	NA	n	?	NA
26927695	10.1038/srep22223	2016	Okada, Y	Significant impact of miRNA-target gene networks on genetics of human complex traits.	Referencing only	NA	NA	NA	NA	NA	NA
26847702	10.1038/srep20639	2016	Liu, J	Impairing autophagy in retinal pigment epithelium leads to inflammasome activation and enhanced macrophage-mediated angiogenesis.	Experimental study	metabolism	NA	NA	n	cells	NA
26830004	10.1038/ncomms10561	2016	Lu, AT	Genetic variants near MLST8 and DHX57 affect the epigenetic age of the cerebellum.	Referencing only	NA	NA	NA	n	?	NA
26691988	10.1038/ng.3448	2016	Fritsche, LG	A large genome-wide association study of age-related macular degeneration highlights contributions of rare and common variants.	Referencing only	NA	NA	NA	NA	NA	NA
26630912	10.1194/jlr.M064469	2016	Lin, JB	Cholesterol in mouse retina originates primarily from in situ de novo biosynthesis.	Experimental study	metabolism	NA	NA	n	animal	NA
26796995	10.1038/srep19718	2016	Ma, L	Association of toll-like receptor 3 polymorphism rs3775291 with age-related macular degeneration: a systematic review and meta-analysis.	Review article	phenotype	NA	NA	NA	NA	NA
27193946	10.1017/S0016672316000069	2016	Georgiopoulos, G	Power considerations for ? inflation factor in meta-analyses of genome-wide association studies.	Referencing only	NA	NA	NA	NA	NA	NA
26953025	10.4103/0301-4738.178153	2016	Mishra, B	Genetic components in diabetic retinopathy.	Review article	NA	NA	NA	NA	NA	NA
26427397	10.1007/978-3-319-17121-0_12	2016	Marneros, AG	VEGF-A and the NLRP3 Inflammasome in Age-Related Macular Degeneration.	Review article	NA	NA	NA	NA	NA	NA
10.1016/j.infrared.2016.03.016	10.1016/j.infrared.2016.03.016	2016	Matteoli, S	A thermographic study on eyes affected by Age-related Macular Degeneration: Comparison among various forms of the pathology and analysis of risk factors	Clinical study	phenotype	NA	NA	NA	NA	NA
27269047	10.3109/02713683.2016.1158274	2016	Bonyadi, MHJ	Association of Combined Complement Factor H Y402H and ARMS/LOC387715 A69S Polymorphisms with Age-related Macular Degeneration: A Meta-analysis	Review article	NA	NA	NA	NA	NA	NA
27652913	10.1097/IAE.0000000000001283	2016	Sadda, SR	CLINICAL ENDPOINTS FOR THE STUDY OF GEOGRAPHIC ATROPHY SECONDARY TO AGE-RELATED MACULAR DEGENERATION	Review article	NA	NA	NA	NA	NA	NA
27577534	10.1017/erm.2016.15	2016	Jones, VS	Application of multiplex immunoassay technology to investigations of ocular disease	Review article	NA	NA	NA	NA	NA	NA
26518628	10.1016/j.survophthal.2015.10.003	2016	Rastogi, N	Association of age-related macular degeneration and reticular macular disease with cardiovascular disease	Review article	NA	NA	NA	NA	NA	NA
27013237	10.1177/0333102416638519	2016	Chasman, DI	Population-based approaches to genetics of migraine	Review article	NA	NA	NA	NA	NA	NA
27252648	10.3389/fnagi.2016.00115	2016	Anand, A	AMD Genetics in India: The Missing Links	Review article	NA	NA	NA	NA	NA	NA
26852301	10.1016/j.archger.2016.01.011	2016	Liao, X	Four complement factor H gene polymorphisms in association with AMD: A meta-analysis	Review article	NA	NA	NA	NA	NA	NA
26020418	10.1038/gim.2015.70	2016	Black, JRM	Age-related macular degeneration: genome-wide association studies to translation	Review article	NA	NA	NA	NA	NA	NA
26683869	10.5966/sctm.2015-0206	2016	Giacalone, JC	Concise Review: Patient-Specific Stem Cells to Interrogate Inherited Eye Disease	Review article	NA	NA	NA	NA	NA	NA
27170480	10.1016/j.medici.2016.02.004	2016	Sergejeva, O	Genetic factors associated with the development of age-related macular degeneration	Review article	NA	NA	NA	NA	NA	NA
26493033	10.1038/eye.2015.203	2016	Gemenetzi, M	Complement pathway biomarkers and age-related macular degeneration	Review article	NA	NA	NA	NA	NA	NA
29097185	10.1016/j.yexcr.2017.10.036	2017	Rajapakse, D	Serum starvation of ARPE-19 changes the cellular distribution of cholesterol and Fibulin3 in patterns reminiscent of age-related macular degeneration.	Experimental study	metabolism	NA	NA	Fib3/EFEMP1, ACAT1/2, ApoB	cells, human donor eyes	n
28941979	10.1016/j.ajpath.2017.08.025	2017	Kumar, S	Proteolytic Degradation and Inflammation Play Critical Roles in Polypoidal Choroidal Vasculopathy.	Experimental study	locus	NA	NA	ARMS2/HTRA1	animal, human donor eyes	y
28987881	10.1016/j.jconrel.2017.09.036	2017	Suda, K	High-density lipoprotein mutant eye drops for the treatment of posterior eye diseases.	Experimental study	treatment	NA	NA	n	animal	NA
28703135	10.1038/jhg.2017.72	2017	Ruamviboonsuk, P	Genome-wide association study of neovascular age-related macular degeneration in the Thai population.	Genetic association study	phenotype	n	NA	NA	NA	NA
28548211	10.1111/jcpe.12749	2017	Munz, M	A haplotype block downstream of plasminogen is associated with chronic and aggressive periodontitis.	Referencing only	NA	NA	NA	NA	NA	NA
28778150	10.1186/s12862-017-1018-8	2017	Chintalapati, M	Using the Neandertal genome to study the evolution of small insertions and deletions in modern humans.	Referencing only	NA	NA	NA	NA	NA	NA
28738841	10.1186/s12859-017-1756-z	2017	Tom, JA	Identifying and mitigating batch effects in whole genome sequencing data.	Referencing only	NA	NA	NA	NA	NA	NA
28514117	10.1002/anie.201701771	2017	Kocher, S	Tailored Ahp-cyclodepsipeptides as Potent Non-covalent Serine Protease Inhibitors.	Referencing only	NA	NA	NA	NA	NA	NA
28686003	10.1111/aos.13501	2017	Tuuminen, R	The Finnish national guideline for diagnosis, treatment and follow-up of patients with wet age-related macular degeneration.	Review article	NA	NA	NA	NA	NA	NA
28637922	10.1126/scitranslmed.aaf1443	2017	Yaspan, BL	Targeting factor D of the alternative complement pathway reduces geographic atrophy progression secondary to age-related macular degeneration.	Genetic association study	treatment	n	NA	NA	NA	NA
28334830	10.1093/nar/gkx177	2017	Zeng, HY	Predicting the impact of non-coding variants on DNA methylation.	Referencing only	NA	NA	NA	NA	NA	NA
28516910	10.1038/ncomms15353	2017	Lu, AT	Genetic architecture of epigenetic and neuronal ageing rates in human brain regions.	Genetic association study	expression	n	NA	NA	NA	NA
28132833	10.1016/j.stem.2016.12.015	2017	Saini, JS	Nicotinamide Ameliorates Disease Phenotypes in a Human iPSC Model of Age-Related Macular Degeneration.	Experimental study	treatment, metabolism	NA	NA	n	cells, human donor eyes	NA
28889998	10.1016/j.arcmed.2017.08.002	2017	Mao, XY	Association of Apolipoprotein E Polymorphisms with Age-related Macular Degeneration Subtypes: An Updated Systematic Review and Meta-analysis.	Review article	genetical	NA	NA	NA	NA	NA
28553563	10.1167/tvst.6.3.9	2017	Uehara, H	Targeted Delivery of FLT-Morpholino Using Cyclic RGD Peptide.	Experimental study	treatment	NA	NA	FLT1	animal	n
28241208	10.1001/jamaoncol.2016.5945	2017	Haycock, PC	Association Between Telomere Length and Risk of Cancer and Non-Neoplastic Diseases: A Mendelian Randomization Study.	Referencing only	NA	NA	NA	NA	NA	NA
28198095	10.1002/gepi.22035	2017	Shan, Y	Genetic risk models: Influence of model size on risk estimates and precision.	Referencing only	NA	NA	NA	NA	NA	NA
28129963	10.1016/j.cjca.2016.10.029	2017	Liu, L	Genetic Variants Associated With Susceptibility to Atrial Fibrillation in a Japanese Population.	Referencing only	NA	NA	NA	NA	NA	NA
28100790	10.1093/molbev/msw249	2017	Mychaleckyj, JC	Genome-Wide Analysis in Brazilians Reveals Highly Differentiated Native American Genome Regions.	Referencing only	NA	NA	NA	NA	NA	NA
28225792	10.1371/journal.pone.0172440	2017	Lin, E	The ADAMTS9 gene is associated with cognitive aging in the elderly in a Taiwanese population.	Genetic association study	phenotype	ADAMTS9-AS2, GCKR, PPARG	n	NA	NA	y
28635422	10.1080/13816810.2017.1288825	2017	Garcia, M	Metallothionein polymorphisms in a Northern Spanish population with neovascular and dry forms of age-related macular degeneration.	Genetic association study	phenotype	MT	n	NA	NA	n
28045574	10.1080/15548627.2016.1256932	2017	Baek, A	Autophagy and KRT8/keratin 8 protect degeneration of retinal pigment epithelium under oxidative stress.	Experimental study	treatment, locus	NA	NA	KRT8, MAPK1/3/ERK	cells	n
10.3989/gya.0830162	10.3989/gya.0830162	2017	Montserrat-de la Paz, S	Dietary fatty acids and lipoproteins on progression of age-related macular degeneration	Review article	NA	NA	NA	NA	NA	NA
10.3389/fpsyt.2017.00247	10.3389/fpsyt.2017.00247	2017	Lin, CH	Genetic Biomarkers on Age-Related Cognitive Decline	Review article	NA	NA	NA	NA	NA	NA
28220606	10.1111/brv.12322	2017	Wang, Y	Lamarck rises from his grave: parental environment-induced epigenetic inheritance in model organisms and humans	Review article	NA	NA	NA	NA	NA	NA
28861360	10.18240/ijo.2017.08.20	2017	Singh, M	Metalloproteinases as mediators of inflammation and the eyes: molecular genetic underpinnings governing ocular pathophysiology	Review article	NA	NA	NA	NA	NA	NA
28189495	10.1016/j.survophthal.2017.01.008	2017	Tsai, ASH	Retinal angiomatous proliferation	Review article	NA	NA	NA	NA	NA	NA
27902638	10.1097/IAE.0000000000001392	2017	Boyer, DS	THE PATHOPHYSIOLOGY OF GEOGRAPHIC ATROPHY SECONDARY TO AGE-RELATED MACULAR DEGENERATION AND THE COMPLEMENT PATHWAY AS A THERAPEUTIC TARGET	Review article	NA	NA	NA	NA	NA	NA
28335932	10.1016/j.ophtha.2016.12.018	2017	Yan, W	Predictive Medicine in Ophthalmology	Review article	NA	NA	NA	NA	NA	NA
27989322	10.1016/j.kint.2016.10.005	2017	Goodship, THJ	Atypical hemolytic uremic syndrome and C3 glomerulopathy: conclusions from a Kidney Disease: Improving Global Outcomes (KDIGO) Controversies Conference	Review article	NA	NA	NA	NA	NA	NA
29299721	10.1007/s10792-017-0789-7	2018	Al-khersan, H	Mutations in MERTK are not associated with age-related macular degeneration.	Genetic association study	phenotype	MERTK	n	NA	NA	n
30391626	10.1016/j.fsigen.2018.10.010	2018	Bradbury, C	Off-target phenotypes in forensic DNA phenotyping and biogeographic ancestry inference: A resource.	Referencing only	NA	NA	NA	NA	NA	NA
30596689	10.1371/journal.pone.0209276	2018	Ryoo, NK	Thickness of retina and choroid in the elderly population and its association with Complement Factor H polymorphism: KLoSHA Eye study.	Genetic association study	phenotype	n	NA	NA	NA	NA
30257524	10.3390/genes9100467	2018	Perez-Ortiz, AC	Significant Association Between Variant in SGCD and Age-Related Macular Degeneration.	Genetic association study	phenotype	SGCD	n	NA	NA	n
29885460	10.1016/j.matbio.2018.06.002	2018	Mead, TJ	ADAMTS proteins in human disorders.	Review article	NA	NA	NA	NA	NA	NA
29800226	10.1093/nar/gky408	2018	Wong, AK	GIANT 2.0: genome-scale integrated analysis of gene networks in tissues.	Referencing only	NA	NA	NA	NA	NA	NA
29551506	10.1016/j.gene.2018.03.039	2018	Shadrina, A	Genome-wide association study in ethnic Russians suggests an association of the MHC class III genomic region with the risk of primary varicose veins.	Referencing only	NA	NA	NA	NA	NA	NA
29891935	10.1038/s41467-018-04555-4	2018	Choquet, H	A multiethnic genome-wide association study of primary open-angle glaucoma identifies novel risk loci.	Referencing only	NA	NA	NA	NA	NA	NA
29686088	10.1073/pnas.1722601115	2018	Ueda, K	Iron promotes oxidative cell death caused by bisretinoids of retina.	Experimental study	metabolism	NA	NA	ABCA4	animal	n
29486404	10.1016/j.jpsychires.2018.01.016	2018	Mekli, K	Genome-wide scan of depressive symptomatology in two representative cohorts in the United States and the United Kingdom.	Referencing only	NA	NA	NA	NA	NA	NA
29358124	10.1016/j.scr.2018.01.014	2018	Parmar, VM	A2E-associated cell death and inflammation in retinal pigmented epithelial cells from human induced pluripotent stem cells.	Experimental study	metabolism	NA	NA	n	cells	NA
29335418	10.1038/s41598-017-18487-4	2018	Sasaki, M	Gender-specific association of early age-related macular degeneration with systemic and genetic factors in a Japanese population.	Genetic association study	phenotype	CFH, ARMS2/HTRA1	y	NA	NA	y
28988713	10.1016/j.ymthe.2017.09.007	2018	Kole, C	Otx2-Genetically Modified Retinal Pigment Epithelial Cells Rescue Photoreceptors after Transplantation.	Experimental study	treatment	NA	NA	OTX2	animal, cells	n
30469381	10.3390/ijms19113688	2018	Roizenblatt, M	The Question of a Role for Statins in Age-Related Macular Degeneration	Review article	NA	NA	NA	NA	NA	NA
30373226	10.3390/ijms19113363	2018	Tosi, GM	The Controversial Role of TGF-beta in Neovascular Age-Related Macular Degeneration Pathogenesis	Review article	NA	NA	NA	NA	NA	NA
29631023	10.1016/j.pneurobio.2018.04.001	2018	Yoo, S	Regulation and function of neurogenesis in the adult mammalian hypothalamus	Review article	NA	NA	NA	NA	NA	NA
30177632	10.3390/ijms19092611	2018	Teo, KYC	The Use of Vascular Endothelial Growth Factor Inhibitors and Complementary Treatment Options in Polypoidal Choroidal Vasculopathy: A Subtype of Neovascular Age-Related Macular Degeneration	Review article	NA	NA	NA	NA	NA	NA
29331556	10.1016/j.ophtha.2017.11.019	2018	Cheung, CMG	Polypoidal Choroidal Vasculopathy Definition, Pathogenesis, Diagnosis, and Management	Review article	NA	NA	NA	NA	NA	NA
29633521	10.1111/aos.13753	2018	Kivinen, N	The role of autophagy in age-related macular degeneration	Review article	NA	NA	NA	NA	NA	NA
29599782	10.3389/fimmu.2018.00539	2018	Chirco, KR	C-Reactive Protein As a Mediator of Complement Activation and inflammatory Signaling in Age-Related Macular Degeneration	Review article	NA	NA	NA	NA	NA	NA
31811163	10.1038/s41598-019-54782-y	2019	Dharshini, SAPA	Investigating the energy crisis in Alzheimer disease using transcriptome study	Genetic association study	phenotype	n	NA	NA	NA	NA
31842366	10.3390/biom9120867	2019	Petrov, AM	The Interplay between Retinal Pathways of Cholesterol Output and Its Effects on Mouse Retina	Experimental study	metabolism	NA	NA	APOE	animal	y
10.1109/LSP.2019.2949388	10.1109/LSP.2019.2949388	2019	Mishra, SS	Multi-Level Dual-Attention Based CNN for Macular Optical Coherence Tomography Classification	Clinical study	phenotype	NA	NA	NA	NA	NA
31377279	10.1016/j.ajo.2019.07.022	2019	Nongpiur, ME	Integration of Genetic and Biometric Risk Factors for Detection of Primary Angle Closure Glaucoma	Referencing only	NA	NA	NA	NA	NA	NA
31795264	10.3390/ijms20236006	2019	Toton-Zuranska, J	Contribution of a Novel B3GLCT Variant to Peters Plus Syndrome Discovered by a Combination of Next-Generation Sequencing and Automated Text Mining	Genetic association study	phenotype	B3GLCT	n	NA	NA	n
31512979	10.1080/13816810.2019.1630844	2019	Cao, XS	Genetic factors for idiopathic choroidal neovascularization	Genetic association study	phenotype	many	y	NA	NA	y
31467935	10.1155/2019/8535273	2019	Hagbi-Levi, S	Promiscuous Chemokine Antagonist (BKT130) Suppresses Laser-Induced Choroidal Neovascularization by Inhibition of Monocyte Recruitment	Experimental study	treatment	NA	NA	n	animal	NA
31209071	10.1084/jem.20190009	2019	Silverman, SM	C3-and CR3-dependent microglial clearance protects photoreceptors in retinitis pigmentosa	Experimental study	treatment	NA	NA	C3	animal	y
31085586	10.1074/jbc.RA118.006479	2019	Wang, LW	A disintegrin-like and metalloproteinase domain with thrombospondin type 1 motif 9 (ADAMTS9) regulates fibronectin fibrillogenesis and turnover	Experimental study	locus	NA	NA	ADAMTS9-AS2	cells	y
30295737	10.1093/bioinformatics/bty865	2019	Yang, C	CoMM: a collaborative mixed model to dissecting genetic contributions to complex traits by leveraging regulatory information	Genetic association study	phenotype	n	NA	NA	NA	NA
31654386	10.1007/978-3-030-28471-8_3	2019	Ben M'Barek, K	Developing Cell-Based Therapies for RPE-Associated Degenerative Eye Diseases	Review article	treatment	NA	NA	NA	NA	NA
31191752	10.1155/2019/5631083	2019	Vilkeviciute, A	RAD51B (rs8017304 and rs2588809), TRIB1 (rs6987702, rs4351379, and rs4351376), COL8A1 (rs13095226), and COL10A1 (rs1064583) Gene Variants with Predisposition to Age-Related Macular Degeneration	Genetic association study	phenotype	many	y	NA	NA	y
30988330	10.1038/s41598-019-42427-z	2019	Hellwege, JN	Heritability and genome-wide association study of benign prostatic hyperplasia (BPH) in the eMERGE network.	Referencing only	NA	NA	NA	NA	NA	NA
30964579	10.1002/jgc4.1123	2019	Rashkin, MD	Genetic counseling, 2030: An on-demand service tailored to the needs of a price conscious, genetically literate, and busy world.	Review article	NA	NA	NA	NA	NA	NA
30870514	10.1371/journal.pone.0213932	2019	Sheu, SJ	ERBB2-modulated ATG4B and autophagic cell death in human ARPE19 during oxidative stress.	Experimental study	locus	NA	NA	ERBB2	cells	n
30666961	10.7554/eLife.42049	2019	Ma, WX	Absence of TGFß signaling in retinal microglia induces retinal degeneration and exacerbates choroidal neovascularization.	Experimental study	locus	NA	NA	TGFBR1	animal	y
30642396	10.1186/s13148-019-0608-2	2019	Porter, LF	Whole-genome methylation profiling of the retinal pigment epithelium of individuals with age-related macular degeneration reveals differential methylation of the SKI, GTF2H4, and TNXB genes.	Genetic association study, Experimental study	expression	n	NA	n	human donor eyes, cells	NA
30644965	10.1167/iovs.18-25878	2019	Nielsen, MK	Systemic Levels of Interleukin-6 Correlate With Progression Rate of Geographic Atrophy Secondary to Age-Related Macular Degeneration.	Experimental study	metabolism	NA	NA	n	biosamples	NA
10.1111/rssc.12337	10.1111/rssc.12337	2019	Zheng, C	Ranking the importance of genetic factors by variable-selection confidence sets	Referencing only	NA	NA	NA	NA	NA	NA
31849644	10.3389/fphar.2019.01363	2019	Yeo, NJY	Choroidal Neovascularization: Mechanisms of Endothelial Dysfunction	Review article	NA	NA	NA	NA	NA	NA
31398819	10.3390/ijms20163855	2019	Peng, H	Prospective Application of Activity-Based Proteomic Profiling in Vision Research-Potential Unique Insights into Ocular Protease Biology and Pathology	Review article	NA	NA	NA	NA	NA	NA
30885665	10.1016/j.preteyeres.2019.03.001	2019	Gagliardi, G	Photoreceptor cell replacement in macular degeneration and retinitis pigmentosa: A pluripotent stem cell-based approach	Review article	NA	NA	NA	NA	NA	NA
30703407	10.1016/j.survophthal.2019.01.013	2019	Ooi, KGJ	Statins in ophthalmology	Review article	NA	NA	NA	NA	NA	NA
30554116	10.1016/j.biopha.2018.12.022	2019	Fallah, A	Therapeutic targeting of angiogenesis molecular pathways in angiogenesis-dependent diseases	Review article	NA	NA	NA	NA	NA	NA
30180336	10.1016/j.scitotenv.2018.08.063	2019	Norouzitallab, P	Can epigenetics translate environmental cues into phenotypes?	Review article	NA	NA	NA	NA	NA	NA
32109558	10.1016/j.gene.2020.144509	2020	Chehadeh, SE	Implication of genetic variants in overweight and obesity susceptibility among the young Arab population of the United Arab Emirates	Genetic association study	phenotype	n	NA	NA	NA	NA
32414342	10.1186/s12881-020-01047-5	2020	Liu, Y	HTRA1 rs11200638 variant and AMD risk from a comprehensive analysis about 15,316 subjects	Genetic association study	phenotype	ARMS2/HTRA1	n	NA	NA	y
31862361	10.1016/j.ygeno.2019.12.011	2020	Dharshini, SAP	Identifying suitable tools for variant detection and differential gene expression using RNA-seq data	Genetic association study	other	n	NA	NA	NA	NA
31732225	10.1016/j.biomaterials.2019.119603	2020	Ben M'Barek, K	Clinical-grade production and safe delivery of human ESC derived RPE sheets in primates and rodents	Experimental study	treatment	NA	NA	n	animal, cell	NA
31654486	10.1111/aos.14280	2020	Fernandez-Vega, B	The association study of lipid metabolism gene polymorphisms with AMD identifies a protective role for APOE-E2 allele in the wet form in a Northern Spanish population	Genetic association study	phenotype	many	y	NA	NA	y
32459994	10.1016/j.tins.2020.03.012	2020	Yu, C	Microglia versus Monocytes: Distinct Roles in Degenerative Diseases of the Retina	Review article	NA	NA	NA	NA	NA	NA

## Sheet: S3
Table S3. Regulated genes by AMD genetics in different studies
			Ratnapriya et al. (2020)		Strunz et al. (2020)	Orozco et al. (2020)*		Strunz et al. (2018)	Strunz et al. (2020)
AMD locus	Locus name	Chromosome	Retina eQTL	Retina TWAS	Retina eQTL2	Retina eQTL3	RPE/choroid eQTL	Liver eQTL	TWAS (27 tissues)
1	CFH	1	NA	KCNT2 (-)	NA	NA	NA	CFH (+)	ASPM (1+)		Legend
1	CFH	1	NA	NA	NA	NA	NA	CFHR1 (+)	CFH (10- / 1+)		AMD locus	Locus number defined by Fritsche et al. (2016)
1	CFH	1	NA	NA	NA	NA	NA	CFHR3 (+)	CFHR1 (14+)		Locus name	Locus name defined by Fritsche et al. (2016)
1	CFH	1	NA	NA	NA	NA	NA	CFHR4 (+)	CFHR3 (20+)		Chromosome	Chromosome
1	CFH	1	NA	NA	NA	NA	NA	CFHR5 (-)	CFHR4 (2+)		Residual columns	Regulated gene in the respective study and locus. (+) or (-) refers to the AMD risk allele up- or downregulating the gene. Additional numbers give the number of tissues for studies including several tissues. NA serves as placeholder if one study found more genes in one locus in comparison to the other studies.
1	CFH	1	NA	NA	NA	NA	NA	F13B (+)	DENND1B (1+)
1	CFH	1	NA	NA	NA	NA	NA	NA	F13B (1+)
1	CFH	1	NA	NA	NA	NA	NA	NA	KCNT2 (6-)
1	CFH	1	NA	NA	NA	NA	NA	NA	LHX9 (1-)
1	CFH	1	NA	NA	NA	NA	NA	NA	RP11.332L8.1 (1-)
1	CFH	1	NA	NA	NA	NA	NA	NA	ZBTB41 (5+)
2	COL4A3	2	NA	NA	NA	COL4A3 (1+)	NA	NA	COL4A3 (2-)
4	COL8A1	3	NA	NA	NA	NA	NA	NA	NIT2 (5-)
4	COL8A1	3	NA	NA	NA	NA	NA	NA	RP11.114I8.4 (2+)
4	COL8A1	3	NA	NA	NA	NA	NA	NA	TBC1D23 (4-)
4	COL8A1	3	NA	NA	NA	NA	NA	NA	TMEM45A (1-)
4	COL8A1	3	NA	NA	NA	NA	NA	NA	TOMM70A (2+)
5	CFI	4	PLA2G12A (-)	CFI (-)	NA	CFI (1-)	NA	NA	CASP6 (3+)
5	CFI	4	NA	PLA2G12A (-)	NA	NA	NA	NA	CCDC109B (1-)
5	CFI	4	NA	NA	NA	NA	NA	NA	CFI (1-)
5	CFI	4	NA	NA	NA	NA	NA	NA	PLA2G12A (13+)
8	C2/CFB/SKIV2L	6	HLA-DQB1 (-)	ABHD16A (-)	HLA-DQB1 (-)	NA	NA	NA	NA
8	C2/CFB/SKIV2L	6	NA	AGPAT1 (+)	TSBP1-AS1 (+)	NA	NA	NA	NA
8	C2/CFB/SKIV2L	6	NA	BAG6 (-)	NA	NA	NA	NA	NA
8	C2/CFB/SKIV2L	6	NA	DXO (+)	NA	NA	NA	NA	NA
8	C2/CFB/SKIV2L	6	NA	HLA-DQB1 (-)	NA	NA	NA	NA	NA
8	C2/CFB/SKIV2L	6	NA	HLA-DQB2 (+)	NA	NA	NA	NA	NA
8	C2/CFB/SKIV2L	6	NA	RNF5 (+)	NA	NA	NA	NA	NA
8	C2/CFB/SKIV2L	6	NA	SKIV2L (-)	NA	NA	NA	NA	NA
8	C2/CFB/SKIV2L	6	NA	STK19 (+)	NA	NA	NA	NA	NA
9	VEGFA	6	NA	NA	NA	NA	NA	NA	PPP2R5D (2-)
10	KMT2E/SRPK2	7	AC005070.3 (+)	NA	NA	NA	NA	NA	RP11.325F22.2 (1+)
10	KMT2E/SRPK2	7	NA	NA	NA	NA	NA	NA	RP11.325F22.5 (1+)
11	PILRB/PILRA	7	MEPCE (-)	MEPCE (-)	PILRA (+)	PILRA (2+)	PILRB (2+)	PILRA (+)	NYAP1 (3-)
11	PILRB/PILRA	7	PILRA (+)	PILRA (+)	PILRB (+)	PILRB (2+)	NA	PILRB (+)	PILRA (26+)
11	PILRB/PILRA	7	PILRB (+)	PILRB (+)	STAG3L5P (+)	NA	NA	NA	PILRB (27+)
11	PILRB/PILRA	7	PMS2P1 (-)	PMS2P1 (-)	NA	NA	NA	NA	PMS2P1 (14-)
11	PILRB/PILRA	7	STAG3L5P-PVRIG2P-PILRB (+)	STAG3L5P-PVRIG2P-PILRB (+)	NA	NA	NA	NA	STAG3 (1-)
11	PILRB/PILRA	7	STAG3L5P (+)	STAG3L5P (+)	NA	NA	NA	NA	STAG3L5P (27+)
11	PILRB/PILRA	7	TRIM4 (-)	TSC22D4 (+)	NA	NA	NA	NA	TSC22D4 (8+)
11	PILRB/PILRA	7	TSC22D4 (+)	ZCWPW1 (+)	NA	NA	NA	NA	ZCWPW1 (3+)
11	PILRB/PILRA	7	ZCWPW1 (+)	NA	NA	NA	NA	NA	ZKSCAN1 (1-)
12	TNFRSF10A	8	NA	NA	NA	NA	TNFRSF10A (1-)	NA	TNFRSF10A (14-)
13	MIR6130/RORB	9	NA	NA	NA	NA	NA	NA	RORB (1-)
14	TRPM3	9	NA	NA	NA	NA	NA	NA	TRPM3 (1+)
15	TGFBR1	9	NA	NA	NA	NA	NA	NA	TGFBR1 (1+)
18	ARMS2/HTRA1	10	NA	HTRA1 (-)	BX842242.1 (+)	HTRA1 (1+)	HTRA1 (1+)	NA	ACADSB (1-)
18	ARMS2/HTRA1	10	NA	PLEKHA1 (-)	NA	NA	NA	NA	ARMS2 (14-)
18	ARMS2/HTRA1	10	NA	NA	NA	NA	NA	NA	ATE1 (2+)
18	ARMS2/HTRA1	10	NA	NA	NA	NA	NA	NA	BTBD16 (11+ / 3-)
18	ARMS2/HTRA1	10	NA	NA	NA	NA	NA	NA	DMBT1 (3-)
18	ARMS2/HTRA1	10	NA	NA	NA	NA	NA	NA	FGFR2 (1-)
18	ARMS2/HTRA1	10	NA	NA	NA	NA	NA	NA	HTRA1 (5+ / 2-)
18	ARMS2/HTRA1	10	NA	NA	NA	NA	NA	NA	IKZF5 (1-)
18	ARMS2/HTRA1	10	NA	NA	NA	NA	NA	NA	PLEKHA1 (17- / 1+)
18	ARMS2/HTRA1	10	NA	NA	NA	NA	NA	NA	RP11.107C16.2 (1-)
18	ARMS2/HTRA1	10	NA	NA	NA	NA	NA	NA	RP11.318C4.2 (2-)
18	ARMS2/HTRA1	10	NA	NA	NA	NA	NA	NA	RP11.564D11.3 (1+)
18	ARMS2/HTRA1	10	NA	NA	NA	NA	NA	NA	TACC2 (1-)
19	RDH5/CD63	12	AC009779.3 (-)	BLOC1S1 (+)	AC009779.3 (-)	BLOC1S1 (2+)	RDH5 (1-)	NA	BLOC1S1 (1+)
19	RDH5/CD63	12	BLOC1S1 (+)	RP11-644F5.10 (-)	NA	NA	NA	NA	RDH5 (17-)
19	RDH5/CD63	12	NA	NA	NA	NA	NA	NA	NA
21	B3GALTL	13	B3GLCT (+)	B3GLCT (+)	NA	B3GLCT (1+ / 1-)	B3GLCT (1+)	NA	B3GLCT (5+)
22	RAD51B	14	NA	NA	NA	NA	NA	NA	PLEKHH1 (2+)
23	LIPC	15	NA	NA	NA	NA	NA	ADAM10 (-)	ALDH1A2 (1+)
23	LIPC	15	NA	NA	NA	NA	NA	ALDH1A2 (+)	LIPC (1+)
23	LIPC	15	NA	NA	NA	NA	NA	LIPC (+)	NA
24	CETP	16	NA	HERPUD1 (-)	NA	NA	NA	CETP (-)	CETP (4-)
24	CETP	16	NA	NA	NA	NA	NA	NA	GPR56 (1-)
24	CETP	16	NA	NA	NA	NA	NA	NA	HERPUD1 (2-)
24	CETP	16	NA	NA	NA	NA	NA	NA	MT1DP (1+)
24	CETP	16	NA	NA	NA	NA	NA	NA	NLRC5 (2-)
25	CTRB2/CTRB1	16	NA	NA	NA	BCAR1 (1+)	BCAR1 (1-)	NA	BCAR1 (2-)
25	CTRB2/CTRB1	16	NA	NA	NA	NA	NA	NA	CFDP1 (4-)
25	CTRB2/CTRB1	16	NA	NA	NA	NA	NA	NA	TMEM170A (2+)
26	TMEM97/VTN	17	POLDIP2 (+)	POLDIP2 (+)	NA	TMEM199 (1+)	TMEM199 (1+)	NA	POLDIP2 (3+)
26	TMEM97/VTN	17	SLC13A2 (+)	TMEM199 (+)	NA	NA	NA	NA	TMEM199 (10+)
26	TMEM97/VTN	17	TMEM199 (+)	NA	NA	NA	NA	NA	TMEM97 (2+)
27	NPLOC4/TSPAN10	17	ARL16 (+)	NA	NA	TSPAN10 (1-)	TSPAN10 (2-)	ACTG1 (+)	C17orf70 (1+)
27	NPLOC4/TSPAN10	17	NA	NA	NA	NA	NA	ANAPC11 (-)	NPLOC4 (1+)
27	NPLOC4/TSPAN10	17	NA	NA	NA	NA	NA	TSPAN10 (-)	PDE6G (1-)
28	C3	19	NA	NA	NA	NA	NA	NA	CTC.503J8.6 (1-)
28	C3	19	NA	NA	NA	NA	NA	NA	GPR108 (22+)
28	C3	19	NA	NA	NA	NA	NA	NA	GTF2F1 (1-)
29	CNN2	19	TMEM259 (+)	NA	NA	NA	NA	NA	ABCA7 (2-)
29	CNN2	19	NA	NA	NA	NA	NA	NA	AC006273.5 (1+)
29	CNN2	19	NA	NA	NA	NA	NA	NA	CNN2 (1-)
29	CNN2	19	NA	NA	NA	NA	NA	NA	GRIN3B (2-)
29	CNN2	19	NA	NA	NA	NA	NA	NA	MED16 (3+)
30	APOE	19	NA	NA	NA	NA	NA	NA	BLOC1S3 (1+)
30	APOE	19	NA	NA	NA	NA	NA	NA	DMPK (1+)
30	APOE	19	NA	NA	NA	NA	NA	NA	RELB (1-)
31	MMP9	20	NA	NA	NA	SLC12A5-AS1 (2+)	NA	NA	NEURL2 (1+)
31	MMP9	20	NA	NA	NA	NA	NA	NA	PLTP (10+)
31	MMP9	20	NA	NA	NA	NA	NA	NA	SLC12A5 (8- / 1+)
31	MMP9	20	NA	NA	NA	NA	NA	NA	SPATA25 (1+)
34	SLC16A8	22	NA	CTA-228A9.3 (+)	NA	BAIAP2L2 (1-)	BAIAP2L2 (2+)	NA	BAIAP2L2 (2-)
34	SLC16A8	22	NA	NA	NA	NA	NA	NA	CBY1 (1-)
34	SLC16A8	22	NA	NA	NA	NA	NA	NA	PICK1 (1-)
*Orozco et al. (2020) distinguishes between macula and non-macula region. In our analysis both groups were evaluated together.

## Sheet: S4
Table S4. Effects of AMD genetics on gene expression in AMD-associated loci
AMD locus	Locus name	Category 1 Retina + other tissues	Category 2 Retina	Category 3 Other tissues	Category 4 Individual findings	Any effects of AMD genetics on gene regulation?
1	CFH	-	-	KCNT2 (-), CFH (+/-), CFHR1 (+), CFHR3 (+), ZBTB41(+)	CFHR4 (+), CFHR5 (-), F13B (+), ASPM (+), DENND1B (+), LHX9 (-), RP11.332L8.1 (-)	TRUE
2	COL4A3	-	-	-	COL4A3 (+/-)	TRUE		Legend
3	ADAMTS9-AS2	-	-	-	-	FALSE		AMD locus	Locus number defined by Fritsche et al. (2016)
4	COL8A1	-	-	NIT2 (-), TBC1D23 (-)	RP11.114I8.4 (+), TMEM45A (-), TOMM70A (+)	TRUE		Locus name	Locus name defined by Fritsche et al. (2016)
5	CFI	-	CFI (-)	PLA2G12A (+), CASP6 (+)	CCDC109B (-)	TRUE		Category 1 Retina + other tissues	Category one compromises effects found in at least two different retinal studies and in more than two other tissues
6	C9	-	-	-	-	FALSE		Category 2 Retina	Category two compromises effects found in at least two different retinal studies and in less than three other tissues
7	PRLR/SPEF2	-	-	-	-	FALSE		Category 3 Other tissues	Category three compromises effects found in less than two different retinal studies and in at least three other tissues
8	C2/CFB/SKIV2L	-	HLA-DQB1 (-)	-	ABHD16A (-), AGPAT1 (+), BAG6 (-), DXO (+), HLA-DQB1 (-), HLA-DQB2 (+), RNF5 (+), SKIV2L (-), STK19 (+), TSBP1-AS1 (+)	TRUE		Category 4 Individual findings	Category four compromises effects not fitting into categories one to three
9	VEGFA	-	-	-	PPP2R5D (-)	TRUE		Any effects of AMD genetics on gene regulation?	Does the locus contain gene regulatory effects potentially caused by AMD genetics?
10	KMT2E/SRPK2	-	-	-	AC005070.3 (+), RP11.325F22.2 (+), RP11.325F22.5 (+)	TRUE
11	PILRB/PILRA	PILRA (+), PILRB (+), STAG3L5P (+)	-	PMS2P1 (-), TSC22D4 (+), ZCWPW1 (+), NYAP1 (-)	MEPCE (-), STAG3L5P-PVRIG2P-PILRB (+), TRIM4 (-), STAG3 (-), ZKSCAN1 (-)	TRUE
12	TNFRSF10A	-	-	TNFRSF10A (-)	-	TRUE
13	MIR6130/RORB	-	-	-	RORB (-)	TRUE
14	TRPM3	-	-	-	TRPM3 (+)	TRUE
15	TGFBR1	-	-	-	TGFBR1 (+)	TRUE
16	ABCA1	-	-	-	-	FALSE
17	ARHGAP21	-	-	-	-	FALSE
18	ARMS2/HTRA1	HTRA1 (+/-)	-	PLEKHA1 (+/-), ARMS2 (-), BTBD16 (+/-), DMBT1 (-)	BX842242.1 (+), ACADSB (-), ATE1 (+), FGFR2 (-), IKZF5 (-), RP11.107C16.2 (-), RP11.318C4.2 (-), RP11.564D11.3 (+), TACC2 (-)	TRUE
19	RDH5/CD63	-	BLOC1S1 (+), AC009779.3 (-)	RDH5 (-)	RP11-644F5.10 (-)	TRUE
20	ACAD10	-	-	-	-	FALSE
21	B3GALTL	B3GLCT (+/-)	-	-	-	TRUE
22	RAD51B	-	-	-	PLEKHH1 (+)	TRUE
23	LIPC	-	-	-	ADAM10 (-), ALDH1A2 (+), LIPC(+)	TRUE
24	CETP	-	-	CETP (-)	HERPUD1 (-), GPR56 (-) , MT1DP (+), NLRC5 (-)	TRUE
25	CTRB2/CTRB1	-	-	CFDP1 (-)	BCAR1 (+/-), TMEM170A (+)	TRUE
26	TMEM97/VTN	TMEM199 (+)	-	POLDIP2 (+)	SLC13A2 (+), TMEM97 (+)	TRUE
27	NPLOC4/TSPAN10	-	-	-	ARL16 (+), TSPAN10 (-), ACTG1 (+), ANAPC11 (-), C17orf70 (+), NPLOC4 (+), PDE6G (-)	TRUE
28	C3	-	-	GPR108 (+)	CTC.503J8.6 (-), GTF2F1 (-)	TRUE
29	CNN2	-	-	MED16 (+)	TMEM259 (+), ABCA7 (-), AC006273.5 (+), CNN2 (-), GRIN3B (-)	TRUE
30	APOE	-	-	-	BLOC1S3 (+), DMPK (-), RELB (-)	TRUE
31	MMP9	-	-	PLTP (+), SLC12A5 (+/-)	SLC12A5-AS1 (+), NEURL2 (+), SPATA25 (+)	TRUE
32	C20orf85	-	-	-	-	FALSE
33	SYN3/TIMP3	-	-	-	-	FALSE
34	SLC16A8	-	-	-	CTA-228A9.3 (+), BAIAP2L2 (+/-), CBY1 (-), PICK1 (-)	TRUE

## Sheet: S5
Table S5. Effects of AMD genetics on gene expression in loci not associated with AMD to date
Gene (effect direction)	Chromosome	Gene start (hg19)	Gene end (hg19)	Study
C1orf21 (1-)	1	184356192	184598154	Strunz et al. (2020)
CD55 (3-)	1	207494853	207534311	Strunz et al. (2020)		Legend
CR2 (1-)	1	207627575	207663240	Strunz et al. (2020)		Gene (effect direction)	Gene symbol and direction of effect regarding higher AMD risk. The number in brackets gives information about the number of tissues in which the effect was observed.
NOSTRIN (1-)	2	169643049	169722024	Strunz et al. (2020)		Chromosome	Chromosome
PPIL3 (16+)	2	201735630	201754026	Strunz et al. (2020)		Gene start (hg19)	Chromosomal position of gene start (hg19)
NDUFB3 (4+)	2	201936156	201950473	Strunz et al. (2020)		Gene end (hg19)	Chromosomal position of gene end (hg19)
ADAM19 (12-)	5	156822607	157002783	Strunz et al. (2020)		Study	Study, which identified the effect
IP6K3 (1+)	6	33689444	33714762	Strunz et al. (2020)
PARP12 (+)	7	139723544	139763521	Ratnapriya et al. (2020)
ZFP37 (1-)	9	115800660	115819039	Strunz et al. (2020)
RP11.777F6.3 (1+)	11	87034801	87035401	Strunz et al. (2020)
CEP57 (3-)	11	95523129	95565857	Strunz et al. (2020)
AP001877.1 (8-)	11	95556681	95557336	Strunz et al. (2020)
RIN3 (1+)	14	92980118	93155339	Strunz et al. (2020)
TRPM1 (?)°	15	31293264	31453476	Orozco et al. (2020)
ULK3 (1-)	15	75128457	75135538	Strunz et al. (2020)
RLBP1 (+)	15	89753100	89764982	Ratnapriya et al. (2020)
USP7 (1+)	16	8985951	9058371	Strunz et al. (2020)
HIC1 (+)	17	1957448	1962981	Ratnapriya et al. (2020)
FUT2 (1-)	19	49199228	49209207	Strunz et al. (2020)
MAMSTR (1+)	19	49215999	49222978	Strunz et al. (2020)
LILRA3 (1-)	19	54799854	54809952	Strunz et al. (2020)
* The direction of the effect was not clear from the provided information
